# Supplementary material for: Postdiagenetic Bacterial Transformation of Nickel and Vanadyl Sedimentary Porphyrins of Organic-Rich Shale Rock (Fore-Sudetic Monocline, Poland)
Source: Front Microbiol. 2021 Nov 30;12:772007. doi: 10.3389/fmicb.2021.772007 (PMC8669743; doi:10.3389/fmicb.2021.772007)
Supplement: Supplementary file 9 [file Table_9.XLSX]

## Sheet: BISR
Accession	Score	Mass	Matches	Pep(sig)	Sequences	↓Seq(sig)	emPAI	Description
gi|505009124	58	88866	2	2	1	1	0.04	(NiFe) hydrogenase maturation protein HypF [Calothrix parietina]
gi|498210424	61	29184	1	1	1	1	0.11	16S ribosomal RNA methyltransferase RsmE [Nesterenkonia sp. F]
gi|446081568	79	36038	4	4	1	1	0.09	16S rRNA methyltransferase [Streptococcus oralis]
gi|446081568	72	36038	4	4	1	1	0.09	16S rRNA methyltransferase [Streptococcus oralis]
gi|547857946	70	24665	1	1	1	1	0.14	1-acyl-sn-glycerol-3-phosphate acyltransferase [Clostridium sp. CAG:352]
gi|547857946	88	24665	2	2	1	1	0.14	1-acyl-sn-glycerol-3-phosphate acyltransferase [Clostridium sp. CAG:352]
gi|499354454	69	73783	2	2	1	1	0.04	2,4-dienoyl-CoA reductase [Colwellia psychrerythraea]
gi|499354454	71	73783	2	2	1	1	0.04	2,4-dienoyl-CoA reductase [Colwellia psychrerythraea]
gi|664099829	63	59102	3	3	1	1	0.06	2-aminobenzoate-CoA ligase [Streptomyces rimosus]
gi|544647509	58	46594	1	1	1	1	0.07	2-haloacid dehalogenase [Bradyrhizobium sp. DFCI-1]
gi|544647509	64	46594	2	2	1	1	0.07	2-haloacid dehalogenase [Bradyrhizobium sp. DFCI-1]
gi|544647509	81	46594	3	3	1	1	0.07	2-haloacid dehalogenase [Bradyrhizobium sp. DFCI-1]
gi|500263322	129	30819	4	4	4	4	0.51	2-hydroxy-3-oxopropionate reductase [Pseudomonas stutzeri]
gi|489393387	67	30808	2	2	2	2	0.23	2-hydroxy-3-oxopropionate reductase [Pseudomonas stutzeri]
gi|500263322	226	30819	5	5	3	3	0.36	2-hydroxy-3-oxopropionate reductase [Pseudomonas stutzeri]
gi|496259901	67	51981	1	1	1	1	0.06	2-hydroxy-acid oxidase [Bradyrhizobium sp. STM 3843]
gi|495201528	54	64362	1	1	1	1	0.05	2-isopropylmalate synthase [Janibacter hoylei]
gi|490244293	60	35904	2	2	1	1	0.09	2-nitropropane dioxygenase [Cardiobacterium hominis]
gi|496990711	74	32362	1	1	1	1	0.10	2-nitropropane dioxygenase [Oribacterium sp. oral taxon 108]
gi|490758414	54	32363	1	1	1	1	0.10	2-nitropropane dioxygenase-like enzyme [Caulobacter vibrioides]
gi|494155304	78	27154	2	2	1	1	0.12	30S ribosomal protein S12 [Kordia algicida]
gi|652838692	49	27255	1	1	1	1	0.12	30S ribosomal protein S5 [Mycoplasma testudinis]
gi|492842799	51	11669	1	1	1	1	0.30	30S ribosomal protein S6 [Desulfovibrio fructosivorans]
gi|491055053	57	27260	1	1	1	1	0.12	3'-5' exonuclease [Riemerella anatipestifer]
gi|491055053	56	27260	1	1	1	1	0.12	3'-5' exonuclease [Riemerella anatipestifer]
gi|663132432	55	30693	1	1	1	1	0.11	3-alpha,7-alpha,12-alpha-trihydroxy-5-beta-cholest-24-enoyl-CoA hydratase [Microbispora sp. NRRL B-24597]
gi|406924138	56	12323	1	1	1	1	0.28	3-deoxy-8-phosphooctulonate synthase, partial [uncultured bacterium]
gi|496579076	59	49514	2	2	1	1	0.07	3-deoxy-D-manno-octulosonic acid transferase [Fibrisoma limi]
gi|489258035	157	30459	12	12	1	1	0.23	3-hydroxyacyl-CoA dehydrogenase [Brevundimonas diminuta]
gi|489258035	128	30459	8	8	1	1	0.23	3-hydroxyacyl-CoA dehydrogenase [Brevundimonas diminuta]
gi|489258035	170	30459	15	15	1	1	0.23	3-hydroxyacyl-CoA dehydrogenase [Brevundimonas diminuta]
gi|504425725	41	84935	1	1	1	1	0.04	3-hydroxyacyl-CoA dehydrogenase [Staphylococcus pseudintermedius]
gi|260097674	73	83784	1	1	1	1	0.04	3-hydroxybutyryl-CoA dehydrogenase [Brucella abortus NCTC 8038]
gi|1314267	40	39268	1	1	1	1	0.08	3-isopropylmalate dehydrogenase [Pseudomonas aeruginosa PAO1]
gi|653049188	54	40340	2	2	1	1	0.17	3-isopropylmalate dehydrogenase [Rhodospirillales bacterium URHD0088]
gi|499353517	67	43677	1	1	1	1	0.08	3-methyl-2-oxobutanoate dehydrogenase [Colwellia psychrerythraea]
gi|654897944	59	28828	2	2	1	1	0.12	3-oxoacyl-ACP reductase [Bradyrhizobium elkanii]
gi|654897944	59	28828	3	3	1	1	0.12	3-oxoacyl-ACP reductase [Bradyrhizobium elkanii]
gi|503990492	70	27064	1	1	1	1	0.12	3-oxoacyl-ACP reductase [Tannerella forsythia]
gi|446755451	55	43377	1	1	1	1	0.08	3-oxoacyl-ACP synthase [Acinetobacter baumannii]
gi|489378712	63	43379	1	1	1	1	0.08	3-oxoacyl-ACP synthase [Pseudomonas stutzeri]
gi|489378712	151	43379	2	2	1	1	0.08	3-oxoacyl-ACP synthase [Pseudomonas stutzeri]
gi|292828018	64	80706	1	1	1	1	0.04	3-phosphoshikimate 1-carboxyvinyltransferase [Acinetobacter sp. SH024]
gi|292828018	65	80706	1	1	1	1	0.04	3-phosphoshikimate 1-carboxyvinyltransferase [Acinetobacter sp. SH024]
gi|498129511	81	34009	2	2	1	1	0.10	3'-RNA processing protein [Pseudomonas fuscovaginae]
gi|501315394	56	46064	1	1	1	1	0.07	4-aminobutyrate aminotransferase [Leptothrix cholodnii]
gi|502036167	47	103733	1	1	1	1	0.03	4Fe-4S ferredoxin [Azotobacter vinelandii]
gi|516070219	61	47591	1	1	1	1	0.07	4-hydroxybutyrate CoA-transferase [alpha proteobacterium LLX12A]
gi|489922868	57	30797	1	1	1	1	0.11	5,10-methylenetetrahydrofolate reductase [Bifidobacterium angulatum]
gi|489922868	59	30797	1	1	1	1	0.11	5,10-methylenetetrahydrofolate reductase [Bifidobacterium angulatum]
gi|490123045	58	21911	2	2	1	1	0.15	50S ribosomal protein L17 [Gordonia terrae]
gi|490123045	55	21911	1	1	1	1	0.15	50S ribosomal protein L17 [Gordonia terrae]
gi|55274223	46	12415	1	1	1	1	0.28	50S ribosomal protein L5 [Sitophilus granarius P-endosymbiont]
gi|499428554	84	42355	3	3	1	1	0.16	50S rRNA methyltransferase [Helicobacter hepaticus]
gi|654774225	59	33768	1	1	1	1	0.10	5'-nucleotidase [Burkholderia ferrariae]
gi|499630135	85	68582	1	1	1	1	0.05	5'-nucleotidase [Thiobacillus denitrificans]
gi|499630135	100	68582	2	2	1	1	0.05	5'-nucleotidase [Thiobacillus denitrificans]
gi|493570344	64	153733	2	2	1	1	0.02	5-oxoprolinase (ATP-hydrolyzing) [Desulfotomaculum gibsoniae]
gi|563945172	70	73506	1	1	1	1	0.04	5-oxoprolinase [Mesorhizobium sp. L2C084A000]
gi|563945172	65	73506	2	2	1	1	0.04	5-oxoprolinase [Mesorhizobium sp. L2C084A000]
gi|490787482	143	16403	6	6	3	3	1.12	6,7-dimethyl-8-ribityllumazine synthase [Acinetobacter bohemicus]
gi|490787482	265	16403	13	13	2	2	1.12	6,7-dimethyl-8-ribityllumazine synthase [Acinetobacter bohemicus]
gi|490787482	75	16403	2	2	1	1	0.45	6,7-dimethyl-8-ribityllumazine synthase [Acinetobacter bohemicus]
gi|664460034	57	15703	1	1	1	1	0.22	6-phosphofructokinase [Streptomyces sp. NRRL S-1813]
gi|503574561	56	38049	1	1	1	1	0.09	ABC transporter [Amycolicicoccus subflavus]
gi|488773820	72	40143	3	3	2	2	0.17	ABC transporter [Beggiatoa alba]
gi|550978977	61	40077	1	1	1	1	0.08	ABC transporter [Fodinicurvata sediminis]
gi|550978977	83	40077	3	3	2	2	0.17	ABC transporter [Fodinicurvata sediminis]
gi|550978977	97	40077	4	4	2	2	0.17	ABC transporter [Fodinicurvata sediminis]
gi|675844844	68	60463	2	2	1	1	0.05	ABC transporter [Geobacillus stearothermophilus]
gi|494720800	69	97164	1	1	1	1	0.03	ABC transporter [Micromonospora lupini]
gi|494720800	88	97164	2	2	1	1	0.03	ABC transporter [Micromonospora lupini]
gi|493209078	73	67265	1	1	1	1	0.05	ABC transporter [Nodularia spumigena]
gi|493209078	90	67265	2	2	1	1	0.05	ABC transporter [Nodularia spumigena]
gi|655057784	62	36695	1	1	1	1	0.09	ABC transporter [Ruminococcus sp. FC2018]
gi|664228523	56	26706	1	1	1	1	0.12	ABC transporter [Streptomyces griseus]
gi|654979336	57	59442	1	1	1	1	0.06	ABC transporter [Streptomyces sp. TAA040]
gi|518159278	44	37017	2	2	1	1	0.09	ABC transporter [Streptomyces sp. TOR3209]
gi|518159278	42	37017	1	1	1	1	0.09	ABC transporter [Streptomyces sp. TOR3209]
gi|493218774	101	68899	2	2	1	1	0.05	ABC transporter ATP-binding protein [Mesorhizobium amorphae]
gi|493218774	102	68899	2	2	1	1	0.05	ABC transporter ATP-binding protein [Mesorhizobium amorphae]
gi|493218774	81	68899	1	1	1	1	0.05	ABC transporter ATP-binding protein [Mesorhizobium amorphae]
gi|653063726	78	38993	1	1	1	1	0.08	ABC transporter ATP-binding protein [Microvirga flocculans]
gi|653063726	83	38993	2	2	1	1	0.08	ABC transporter ATP-binding protein [Microvirga flocculans]
gi|653063726	101	38993	2	2	1	1	0.08	ABC transporter ATP-binding protein [Microvirga flocculans]
gi|494534554	57	73495	1	1	1	1	0.04	ABC transporter ATP-binding protein [Rhodopirellula baltica]
gi|497421523	104	88192	7	7	1	1	0.04	ABC transporter permease [Bradyrhizobiaceae bacterium SG-6C]
gi|497421523	89	88192	5	5	1	1	0.04	ABC transporter permease [Bradyrhizobiaceae bacterium SG-6C]
gi|497421523	66	88192	3	3	1	1	0.04	ABC transporter permease [Bradyrhizobiaceae bacterium SG-6C]
gi|518416049	58	36472	1	1	1	1	0.09	ABC transporter permease [Deinococcus apachensis]
gi|550980946	100	43066	1	1	1	1	0.08	ABC transporter permease [Fodinicurvata sediminis]
gi|550980946	126	43066	2	2	1	1	0.08	ABC transporter permease [Fodinicurvata sediminis]
gi|550980946	198	43066	3	3	1	1	0.08	ABC transporter permease [Fodinicurvata sediminis]
gi|497449463	86	43166	1	1	1	1	0.08	ABC transporter permease [Microvirga lotononidis]
gi|504667249	315	42805	9	9	5	5	0.56	ABC transporter permease [Pseudomonas stutzeri]
gi|504667249	218	42805	4	4	2	2	0.16	ABC transporter permease [Pseudomonas stutzeri]
gi|494763977	69	32662	1	1	1	1	0.10	ABC transporter permease [Streptomyces zinciresistens]
gi|494763977	64	32662	1	1	1	1	0.10	ABC transporter permease [Streptomyces zinciresistens]
gi|591276716	57	32145	1	1	1	1	0.10	ABC transporter permease protein [Bacillus sp. TS-2]
gi|504008535	123	65147	3	3	2	2	0.10	ABC transporter substrate-binding protein [Azospirillum brasilense]
gi|504008535	98	65147	3	3	2	2	0.10	ABC transporter substrate-binding protein [Azospirillum brasilense]
gi|504016594	41	53355	1	1	1	1	0.06	ABC transporter substrate-binding protein [Burkholderia sp. YI23]
gi|496463372	55	30014	1	1	1	1	0.11	ABC transporter substrate-binding protein [Clostridium sp. DL-VIII]
gi|496463372	57	30014	1	1	1	1	0.11	ABC transporter substrate-binding protein [Clostridium sp. DL-VIII]
gi|506384009	153	65693	7	7	4	4	0.22	ABC transporter substrate-binding protein [Desulfobacterium autotrophicum]
gi|491842582	82	56680	1	1	1	1	0.06	ABC transporter substrate-binding protein [Mycobacterium hassiacum]
gi|490030794	65	54024	1	1	1	1	0.06	ABC transporter substrate-binding protein [Mycobacterium vaccae]
gi|495874061	71	57909	1	1	1	1	0.06	ABC transporter substrate-binding protein [Nitratireductor pacificus]
gi|494605188	83	62290	1	1	1	1	0.05	ABC transporter substrate-binding protein [Opitutaceae bacterium TAV1]
gi|494605188	72	62290	1	1	1	1	0.05	ABC transporter substrate-binding protein [Opitutaceae bacterium TAV1]
gi|494605188	137	62290	3	3	1	1	0.05	ABC transporter substrate-binding protein [Opitutaceae bacterium TAV1]
gi|496516382	51	50856	1	1	1	1	0.06	ABC transporter substrate-binding protein [Paenibacillus sp. oral taxon 786]
gi|489269236	61	40288	1	1	1	1	0.08	ABC transporter substrate-binding protein [Pseudomonas fluorescens]
gi|491647986	62	75939	1	1	1	1	0.04	ABC transporter substrate-binding protein [Rothia mucilaginosa]
gi|496023818	64	35333	2	2	1	1	0.09	ABC transporter substrate-binding protein [Streptomyces sp. SPB74]
gi|496023818	66	35333	3	3	1	1	0.09	ABC transporter substrate-binding protein [Streptomyces sp. SPB74]
gi|494720088	65	60997	1	1	1	1	0.05	ABC transporter substrate-binding protein [Streptomyces sp. W007]
gi|490379808	36	43850	1	1	1	1	0.08	ABC transporter substrate-binding protein [Thauera sp. 63]
gi|490379808	58	43850	1	1	1	1	0.08	ABC transporter substrate-binding protein [Thauera sp. 63]
gi|501797202	81	56263	4	4	2	2	0.12	ABC transporter substrate-binding protein [Thermomicrobium roseum]
gi|404271467	67	38223	2	2	1	1	0.09	ABC transporter substrate-binding protein, partial [Bradyrhizobium sp. CCGE-LA001]
gi|404264677	81	56474	2	2	2	2	0.12	ABC transporter substrate-binding protein, partial [Bradyrhizobium sp. CCGE-LA001]
gi|404271467	59	38223	2	2	1	1	0.09	ABC transporter substrate-binding protein, partial [Bradyrhizobium sp. CCGE-LA001]
gi|496150926	55	60870	1	1	1	1	0.05	ABC transporter, binding protein [Mesorhizobium metallidurans]
gi|544742251	73	66734	1	1	1	1	0.05	ABC-type multidrug transport system, ATPase and permease component [Sporomusa ovata]
gi|144900231	105	36848	3	3	1	1	0.09	ABC-type phosphate transport system [Magnetospirillum gryphiswaldense MSR-1]
gi|490830325	139	43982	4	4	2	2	0.16	acetate kinase [Acinetobacter johnsonii]
gi|669188683	53	57786	1	1	1	1	0.06	acetate permease [Campylobacter sp. 1485E]
gi|669188683	58	57786	2	2	1	1	0.06	acetate permease [Campylobacter sp. 1485E]
gi|669188683	67	57786	3	3	1	1	0.06	acetate permease [Campylobacter sp. 1485E]
gi|496119747	61	49057	2	2	1	1		acetoacetate metabolism regulatory protein AtoC [Glaciecola lipolytica]
gi|497630560	74	29227	1	1	1	1	0.11	acetoin dehydrogenase [Saccharopolyspora erythraea]
gi|495389187	47	18095	1	1	1	1	0.19	acetolactate synthase [Herbaspirillum sp. YR522]
gi|253727031	58	65209	1	1	1	1	0.05	acetolactate synthase, large subunit, biosynthetic type [Staphylococcus aureus subsp. aureus TCH130]
gi|575456519	54	64059	1	1	1	1	0.05	Acetyl-CoA dehydrogenase-like C-terminal domain protein [Gemmatimonadetes bacterium KBS708]
gi|575456519	38	64059	1	1	1	1	0.05	Acetyl-CoA dehydrogenase-like C-terminal domain protein [Gemmatimonadetes bacterium KBS708]
gi|489383918	80	54402	2	2	1	1	0.06	acetyl-CoA hydrolase [Pseudomonas stutzeri]
gi|500263017	211	53599	6	6	4	4	0.27	acetyl-CoA hydrolase [Pseudomonas stutzeri]
gi|504631879	159	54482	6	6	2	2	0.12	acetyl-CoA hydrolase [Pseudomonas stutzeri]
gi|489383918	128	54402	5	5	2	2	0.12	acetyl-CoA hydrolase [Pseudomonas stutzeri]
gi|489373559	77	54638	1	1	1	1	0.06	acetyl-CoA hydrolase [Pseudomonas stutzeri]
gi|672389244	44	74145	1	1	1	1	0.04	Acetyl-CoA synthetase (ADP-forming) [Sphingobium herbicidovorans NBRC 16415]
gi|491656225	76	32328	2	2	1	1	0.10	acetylglutamate kinase [Rhodococcus hoagii]
gi|591276484	61	38740	1	1	1	1	0.09	acetylglutamate semialdehyde dehydrogenase [Bacillus sp. TS-2]
gi|591276484	56	38740	1	1	1	1	0.09	acetylglutamate semialdehyde dehydrogenase [Bacillus sp. TS-2]
gi|655359401	45	18653	1	1	1	1	0.18	acetyltransferase [Shewanella fidelis]
gi|571051767	63	22027	3	3	1	1	0.15	acetyltransferase, GNAT family [uncultured bacterium Contig1586]
gi|47088554	46	14635	1	1	1	1	0.23	aconitase B [Pseudomonas syringae pv. actinidiae]
gi|503063692	63	69619	1	1	1	1	0.05	aconitate hydratase [Thermoanaerobacterium thermosaccharolyticum]
gi|503063692	70	69619	1	1	1	1	0.05	aconitate hydratase [Thermoanaerobacterium thermosaccharolyticum]
gi|503063692	90	69619	3	3	1	1	0.05	aconitate hydratase [Thermoanaerobacterium thermosaccharolyticum]
gi|491200952	64	41836	3	3	2	2	0.16	acyl-CoA dehydrogenase [Mycobacterium abscessus]
gi|491200952	70	41836	2	2	2	2	0.16	acyl-CoA dehydrogenase [Mycobacterium abscessus]
gi|21717403	177	68463	4	4	2	2	0.10	acyl-CoA dehydrogenase A [Acinetobacter sp. M-1]
gi|501277187	64	38671	3	3	1	1	0.09	acyl-CoA dehydrogenase domain-containing protein [Methylobacterium radiotolerans]
gi|501277187	59	38671	1	1	1	1	0.09	acyl-CoA dehydrogenase domain-containing protein [Methylobacterium radiotolerans]
gi|501277187	61	38671	2	2	1	1	0.09	acyl-CoA dehydrogenase domain-containing protein [Methylobacterium radiotolerans]
gi|407007964	167	58699	4	4	2	2	0.12	Acyl-CoA dehydrogenase, partial [uncultured bacterium]
gi|297180173	59	64930	1	1	1	1	0.05	acyl-CoA dehydrogenases [uncultured bacterium HF130_12L15]
gi|570744237	42	42620	1	1	1	1	0.08	acyltransferase [Niabella soli DSM 19437]
gi|655027108	51	27121	1	1	1	1	0.12	acyltransferase [Nocardia sp. CNY236]
gi|490719044	57	42254	1	1	1	1	0.08	AFG1 family ATPase [Marinobacter nanhaiticus]
gi|490719044	59	42254	2	2	1	1	0.08	AFG1 family ATPase [Marinobacter nanhaiticus]
gi|501451673	56	39946	1	1	1	1	0.08	agmatine deiminase [Chlorobium phaeobacteroides]
gi|654779798	59	39441	1	1	1	1	0.08	alanine racemase [Pseudochrobactrum sp. AO18b]
gi|446065336	69	41527	1	1	1	1	0.08	alcohol dehydrogenase [Acinetobacter baumannii]
gi|446065336	56	41527	1	1	1	1	0.08	alcohol dehydrogenase [Acinetobacter baumannii]
gi|491126456	148	42626	3	3	3	3	0.25	alcohol dehydrogenase [Acinetobacter johnsonii]
gi|499688088	67	42526	3	3	1	1	0.08	alcohol dehydrogenase [Desulfovibrio alaskensis]
gi|654498023	58	36666	1	1	1	1	0.09	alcohol dehydrogenase [Halomonas halocynthiae]
gi|517727322	65	40566	2	2	1	1	0.08	alcohol dehydrogenase [Rhizobium sp. 2MFCol3.1]
gi|481050357	58	38201	4	4	1	1	0.09	Alcohol dehydrogenase [Salmonella enterica subsp. houtenae serovar 16:z4,z32:-- str. RKS3027]
gi|663398328	78	39395	12	12	1	1	0.08	alcohol dehydrogenase [Streptomyces purpeofuscus]
gi|663143141	37	33669	1	1	1	1	0.10	alcohol dehydrogenase [Streptomyces sp. NRRL S-813]
gi|490789497	156	55422	5	5	4	4	0.26	aldehyde dehydrogenase [Acinetobacter bohemicus]
gi|491126465	352	55644	12	12	7	7	0.58	aldehyde dehydrogenase [Acinetobacter johnsonii]
gi|491118422	119	55484	4	4	3	3	0.19	aldehyde dehydrogenase [Acinetobacter towneri]
gi|493682336	59	38354	1	1	1	1	0.09	aldehyde dehydrogenase [Microcoleus vaginatus]
gi|500262322	89	55066	2	2	2	2	0.12	aldehyde dehydrogenase [Pseudomonas stutzeri]
gi|489377479	83	19198	1	1	1	1	0.18	aldehyde dehydrogenase, partial [Pseudomonas stutzeri]
gi|504629506	59	35381	1	1	1	1	0.09	aldo/keto reductase [Mycobacterium chubuense]
gi|491083632	123	35505	8	8	1	1	0.09	Aldo-keto reductase [Streptomyces mobaraensis]
gi|491083632	137	35505	8	8	1	1	0.09	Aldo-keto reductase [Streptomyces mobaraensis]
gi|491083632	123	35505	6	6	1	1	0.09	Aldo-keto reductase [Streptomyces mobaraensis]
gi|502034505	62	58778	1	1	1	1	0.06	alkaline phosphatase [Azotobacter vinelandii]
gi|404272368	100	39806	2	2	1	1	0.08	alkaline phosphatase [Bradyrhizobium sp. CCGE-LA001]
gi|657604188	74	53075	1	1	1	1	0.06	alkaline phosphatase [Brevundimonas bacteroides]
gi|657604188	91	53075	2	2	1	1	0.06	alkaline phosphatase [Brevundimonas bacteroides]
gi|653282729	104	48286	2	2	1	1	0.07	alkaline phosphatase [Curvibacter gracilis]
gi|653282729	99	48286	2	2	1	1	0.07	alkaline phosphatase [Curvibacter gracilis]
gi|653282729	151	48286	3	3	1	1	0.07	alkaline phosphatase [Curvibacter gracilis]
gi|493321337	96	68459	2	2	1	1	0.05	alkaline phosphatase [Cylindrospermopsis raciborskii]
gi|493321337	80	68459	2	2	1	1	0.05	alkaline phosphatase [Cylindrospermopsis raciborskii]
gi|493321337	101	68459	2	2	1	1	0.05	alkaline phosphatase [Cylindrospermopsis raciborskii]
gi|499608221	192	56710	12	12	5	5	0.48	alkaline phosphatase [Dechloromonas aromatica]
gi|499608221	178	56710	14	14	5	5	0.40	alkaline phosphatase [Dechloromonas aromatica]
gi|499608221	189	56710	12	12	4	4	0.33	alkaline phosphatase [Dechloromonas aromatica]
gi|496314488	75	58253	4	4	2	2	0.12	alkaline phosphatase [gamma proteobacterium NOR5-3]
gi|496314488	80	58253	3	3	2	2	0.12	alkaline phosphatase [gamma proteobacterium NOR5-3]
gi|496314488	79	58253	4	4	2	2	0.12	alkaline phosphatase [gamma proteobacterium NOR5-3]
gi|503643409	58	70285	1	1	1	1	0.05	alkaline phosphatase [Geobacillus thermoglucosidasius]
gi|494164024	127	56253	8	8	2	2	0.12	alkaline phosphatase [Glaciecola polaris]
gi|494164024	122	56253	6	6	2	2	0.19	alkaline phosphatase [Glaciecola polaris]
gi|494164024	105	56253	4	4	2	2	0.19	alkaline phosphatase [Glaciecola polaris]
gi|495449313	75	60492	2	2	2	2	0.11	alkaline phosphatase [Marinobacter manganoxydans]
gi|495449313	66	60492	2	2	2	2	0.11	alkaline phosphatase [Marinobacter manganoxydans]
gi|521973362	143	59995	6	6	2	2	0.17	alkaline phosphatase [Methylomonas sp. MK1]
gi|521971693	89	54333	6	6	1	1	0.13	alkaline phosphatase [Methylomonas sp. MK1]
gi|521973362	109	59995	5	5	3	3	0.24	alkaline phosphatase [Methylomonas sp. MK1]
gi|521973362	117	59995	4	4	3	3	0.17	alkaline phosphatase [Methylomonas sp. MK1]
gi|658419662	73	58265	1	1	1	1	0.06	alkaline phosphatase [Methylosarcina lacus]
gi|658419662	81	58265	2	2	2	2	0.12	alkaline phosphatase [Methylosarcina lacus]
gi|658419662	82	58265	2	2	2	2	0.12	alkaline phosphatase [Methylosarcina lacus]
gi|502390611	95	54739	4	4	2	2	0.12	alkaline phosphatase [Methylotenera mobilis]
gi|502390611	172	54739	6	6	2	2	0.12	alkaline phosphatase [Methylotenera mobilis]
gi|502390611	160	54739	8	8	3	3	0.19	alkaline phosphatase [Methylotenera mobilis]
gi|495872652	95	58520	3	3	2	2	0.12	alkaline phosphatase [Nitratireductor pacificus]
gi|495872652	89	58520	2	2	2	2	0.12	alkaline phosphatase [Nitratireductor pacificus]
gi|550945738	40	54579	1	1	1	1	0.06	alkaline phosphatase [Ponticaulis koreensis]
gi|674723462	98	53881	5	5	2	2	0.19	alkaline phosphatase [Serratia sp. Ag2]
gi|496498899	220	56324	5	5	2	2	0.19	alkaline phosphatase [Sulfuricella denitrificans]
gi|496498899	103	56324	2	2	1	1	0.06	alkaline phosphatase [Sulfuricella denitrificans]
gi|496498899	134	56324	3	3	2	2	0.12	alkaline phosphatase [Sulfuricella denitrificans]
gi|508729516	113	57936	3	3	2	2	0.12	Alkaline phosphatase family protein [Oleispira antarctica RB-8]
gi|495154682	59	18882	1	1	1	1	0.18	alkylhydroperoxidase [Ochrobactrum sp. CDB2]
gi|489146512	61	20751	2	2	1	1	0.16	alpha/beta hydrolase fold protein [Comamonas testosteroni]
gi|489146512	64	20751	3	3	1	1	0.16	alpha/beta hydrolase fold protein [Comamonas testosteroni]
gi|489146512	74	20751	3	3	1	1	0.16	alpha/beta hydrolase fold protein [Comamonas testosteroni]
gi|505142593	58	29597	1	1	1	1	0.11	alpha/beta hydrolase fold protein [Fibrella aestuarina]
gi|490507867	59	67288	1	1	1	1	0.05	alpha-1,3-galactosidase A [Prevotella oris]
gi|491201367	60	135400	1	1	1	1	0.02	alpha-ketoglutarate decarboxylase [Mycobacterium abscessus]
gi|657921759	85	53784	1	1	1	1	0.06	amidase [Sphingomonas elodea]
gi|495844712	184	27972	11	11	6	6	1.20	amino acid ABC transporter [Pseudomonas sp. Chol1]
gi|489380184	238	27958	5	5	3	3	0.40	amino acid ABC transporter [Pseudomonas stutzeri]
gi|489380184	103	27958	2	2	1	1	0.12	amino acid ABC transporter [Pseudomonas stutzeri]
gi|649577371	76	42212	3	3	2	2	0.16	amino acid ABC transporter substrate-binding protein [bacterium JKG1]
gi|654873034	59	35737	2	2	2	2	0.19	amino acid ABC transporter substrate-binding protein [Desulfatirhabdium butyrativorans]
gi|498081509	130	36429	3	3	2	2	0.19	amino acid ABC transporter substrate-binding protein [Paracoccus sp. TRP]
gi|498081509	132	36429	4	4	2	2	0.19	amino acid ABC transporter substrate-binding protein [Paracoccus sp. TRP]
gi|557816908	350	37011	11	11	5	5	0.67	amino acid ABC transporter substrate-binding protein [Pseudomonas chloritidismutans]
gi|557816908	231	37011	9	9	5	5	0.67	amino acid ABC transporter substrate-binding protein [Pseudomonas chloritidismutans]
gi|489270593	72	36752	2	2	2	2	0.19	amino acid ABC transporter substrate-binding protein [Pseudomonas fluorescens]
gi|489339230	104	36887	3	3	3	3	0.29	amino acid ABC transporter substrate-binding protein [Pseudomonas mendocina]
gi|490559154	195	36977	6	6	3	3	0.29	amino acid ABC transporter substrate-binding protein [Pseudomonas pseudoalcaligenes]
gi|636789438	59	45881	1	1	1	1	0.07	amino acid ABC transporter substrate-binding protein [Sinorhizobium medicae]
gi|661437035	88	35782	2	2	2	2	0.19	amino acid ABC transporter substrate-binding protein [Thioclava dalianensis]
gi|652979763	78	37051	2	2	2	2	0.19	amino acid ABC transporter substrate-bindnig protein [Phyllobacterium sp. UNC302MFCol5.2]
gi|493558992	123	102893	5	5	1	1	0.03	amino acid adenylation enzyme/thioester reductase family protein [Xenococcus sp. PCC 7305]
gi|493558992	149	102893	6	6	1	1	0.03	amino acid adenylation enzyme/thioester reductase family protein [Xenococcus sp. PCC 7305]
gi|493558992	144	102893	6	6	1	1	0.03	amino acid adenylation enzyme/thioester reductase family protein [Xenococcus sp. PCC 7305]
gi|665546847	64	119879	2	2	1	1	0.03	amino acid adenylation protein [Streptomyces xanthophaeus]
gi|544858562	64	54085	2	2	1	1	0.06	amino acid carrier protein [Bacteriovorax sp. Seq25_V]
gi|564146779	61	49163	1	1	1	1	0.07	amino acid decarboxylase [Mycobacterium avium 10-5581]
gi|663201847	56	52084	1	1	1	1	0.06	amino acid decarboxylase, partial [Streptomyces sp. NRRL S-350]
gi|640709429	63	54430	1	1	1	1	0.06	amino acid permease [Leucobacter sp. PH1c]
gi|8809791	59	28843	1	1	1	1	0.12	aminoglycoside adenylyltransferase [Escherichia coli]
gi|568788371	56	106492	3	3	1	1	0.03	Aminomethyltransferase [Gammaproteobacteria bacterium MOLA455]
gi|568788371	51	106492	2	2	1	1	0.03	Aminomethyltransferase [Gammaproteobacteria bacterium MOLA455]
gi|568788371	65	106492	4	4	1	1	0.03	Aminomethyltransferase [Gammaproteobacteria bacterium MOLA455]
gi|490830759	79	52064	3	3	2	2	0.13	aminopeptidase A [Acinetobacter johnsonii]
gi|490830759	265	52064	7	7	3	3	0.20	aminopeptidase A [Acinetobacter johnsonii]
gi|635183394	57	49633	1	1	1	1	0.07	aminotransferase [Bacillus safensis FO-36b]
gi|635183394	53	49633	1	1	1	1	0.07	aminotransferase [Bacillus safensis FO-36b]
gi|584110164	80	278197	2	2	1	1	0.01	aminotransferase class-III family protein [Burkholderia thailandensis E444]
gi|584110164	81	278197	2	2	1	1	0.01	aminotransferase class-III family protein [Burkholderia thailandensis E444]
gi|584110164	62	278197	3	3	1	1	0.01	aminotransferase class-III family protein [Burkholderia thailandensis E444]
gi|489170611	39	248488	1	1	1	1	0.01	AMP-binding enzyme [Streptococcus macacae]
gi|495127922	57	62786	1	1	1	1	0.05	AMP-binding protein [Acidovorax sp. CF316]
gi|545397076	61	55338	1	1	1	1	0.06	anthranilate synthase component I [Clostridium sp. KLE 1755]
gi|488393485	85	41645	3	3	1	1	0.08	antibiotic ABC transporter permease [Staphylococcus simiae]
gi|491067510	52	34951	1	1	1	1	0.09	anti-sigma E factor [Serratia marcescens]
gi|491067510	50	34951	1	1	1	1	0.09	anti-sigma E factor [Serratia marcescens]
gi|518686401	54	39078	2	2	1	1	0.08	AraC family transcriptional regulator [Caulobacter sp. JGI 0001010-J14]
gi|506291171	67	38328	1	1	1	1	0.09	AraC family transcriptional regulator [Dyadobacter fermentans]
gi|506291171	68	38328	3	3	1	1	0.09	AraC family transcriptional regulator [Dyadobacter fermentans]
gi|493494959	76	33143	2	2	1	1	0.10	AraC family transcriptional regulator [Xanthomonas gardneri]
gi|499861960	55	27307	1	1	1	1	0.12	arginine ABC transporter ATP-binding protein [Sphingopyxis alaskensis]
gi|499861960	60	27307	2	2	1	1	0.12	arginine ABC transporter ATP-binding protein [Sphingopyxis alaskensis]
gi|498391242	77	66556	2	2	1	1	0.05	arginyl-tRNA synthetase [Bartonella vinsonii]
gi|498391242	79	66556	2	2	1	1	0.05	arginyl-tRNA synthetase [Bartonella vinsonii]
gi|498391242	76	66556	2	2	1	1	0.05	arginyl-tRNA synthetase [Bartonella vinsonii]
gi|488713510	64	63028	1	1	1	1	0.05	arginyl-tRNA synthetase [Myxococcus sp. (contaminant ex DSM 436)]
gi|488713510	63	63028	1	1	1	1	0.05	arginyl-tRNA synthetase [Myxococcus sp. (contaminant ex DSM 436)]
gi|500152418	36	48093	1	1	1	1	0.07	aromatic hydrocarbon degradation protein [Methylibium petroleiphilum]
gi|636486690	62	12124	2	2	1	1	0.28	arsenical resistance operon repressor [Geomicrobium sp. JCM 19055]
gi|636486690	66	12124	2	2	1	1	0.28	arsenical resistance operon repressor [Geomicrobium sp. JCM 19055]
gi|502979118	71	125038	1	1	1	1	0.03	ArsR family transcriptional regulator [Hyphomicrobium denitrificans]
gi|658527416	95	15011	2	2	1	1	0.23	ArsR family transcriptional regulator, partial [Saccharopolyspora rectivirgula]
gi|506275782	47	67485	2	2	1	1	0.05	asparagine synthase [Catenulispora acidiphila]
gi|491542065	1063	43933	26	26	8	8	1.06	aspartate aminotransferase [Acinetobacter johnsonii]
gi|491542065	573	43933	17	17	8	8	1.06	aspartate aminotransferase [Acinetobacter johnsonii]
gi|517507039	154	44379	5	5	4	4	0.33	aspartate aminotransferase [Acinetobacter tjernbergiae]
gi|516744221	70	42520	2	2	2	2	0.16	aspartate aminotransferase [Thiobacillus denitrificans]
gi|270315252	61	9697	2	2	1	1	0.36	aspartate--ammonia ligase [Haemophilus influenzae HK1212]
gi|270315252	66	9697	2	2	1	1	0.36	aspartate--ammonia ligase [Haemophilus influenzae HK1212]
gi|270315252	58	9697	1	1	1	1	0.36	aspartate--ammonia ligase [Haemophilus influenzae HK1212]
gi|490787734	401	41206	12	12	3	3	0.36	aspartate-semialdehyde dehydrogenase [Acinetobacter bohemicus]
gi|491054936	677	40777	32	32	11	11	3.08	aspartate-semialdehyde dehydrogenase [Acinetobacter junii]
gi|490793879	257	40777	9	9	4	4	0.48	aspartate-semialdehyde dehydrogenase [Acinetobacter sp. NIPH 809]
gi|489305227	46	40792	1	1	1	1	0.08	aspartate-semialdehyde dehydrogenase [Pseudomonas fluorescens]
gi|489305227	176	40792	6	6	3	3	0.37	aspartate-semialdehyde dehydrogenase [Pseudomonas fluorescens]
gi|489378595	93	40492	5	5	3	3	0.37	aspartate-semialdehyde dehydrogenase [Pseudomonas stutzeri]
gi|330899158	81	40088	1	1	1	1	0.08	aspartate-semialdehyde dehydrogenase [Pseudomonas syringae pv. japonica str. M301072]
gi|497973918	71	67901	1	1	1	1	0.05	aspartyl-tRNA synthase [Kurthia massiliensis]
gi|670622562	43	27764	1	1	1	1	0.12	ATP binding protein [Hyalangium minutum]
gi|670622562	56	27764	3	3	1	1	0.12	ATP binding protein [Hyalangium minutum]
gi|672307406	62	44894	1	1	1	1	0.07	ATPase [Microvirga sp. BSC39]
gi|496676597	59	40785	1	1	1	1	0.08	ATPase [Tannerella sp. 6_1_58FAA_CT1]
gi|495769703	62	67650	2	2	1	1	0.05	ATPase AAA [Acidocella sp. MX-AZ02]
gi|495769703	65	67650	2	2	1	1	0.05	ATPase AAA [Acidocella sp. MX-AZ02]
gi|493471547	61	79621	2	2	1	1	0.04	ATPase AAA [Dorea longicatena]
gi|501996220	68	77854	1	1	1	1	0.04	ATPase AAA [Rhodococcus opacus]
gi|664474607	88	93946	2	2	1	1	0.03	ATPase AAA [Streptomyces sp. NRRL F-5630]
gi|664474607	98	93946	2	2	1	1	0.03	ATPase AAA [Streptomyces sp. NRRL F-5630]
gi|664474607	90	93946	3	3	1	1	0.03	ATPase AAA [Streptomyces sp. NRRL F-5630]
gi|226371	71	50214	1	1	1	1	0.07	ATPase beta
gi|226371	52	50214	2	2	1	1	0.07	ATPase beta
gi|490318693	48	47496	2	2	1	1	0.07	ATPase FliI/YscN family protein [Sphingobium yanoikuyae]
gi|490318693	56	47496	1	1	1	1	0.07	ATPase FliI/YscN family protein [Sphingobium yanoikuyae]
gi|497401616	52	17464	1	1	1	1	0.19	ATP-binding protein [Streptomyces himastatinicus]
gi|497401616	60	17464	1	1	1	1	0.19	ATP-binding protein [Streptomyces himastatinicus]
gi|495982078	69	97551	1	1	1	1	0.03	ATP-dependent Clp protease ATP-binding protein [Ruminococcus sp. 5_1_39BFAA]
gi|497709856	64	91494	2	2	1	1	0.04	ATP-dependent Clp protease ATP-binding protein [Sporolactobacillus inulinus]
gi|497709856	73	91494	2	2	1	1	0.04	ATP-dependent Clp protease ATP-binding protein [Sporolactobacillus inulinus]
gi|497709856	57	91494	1	1	1	1	0.04	ATP-dependent Clp protease ATP-binding protein [Sporolactobacillus inulinus]
gi|498318082	74	90653	3	3	1	1	0.04	ATP-dependent Clp protease ATP-binding protein [Sporolactobacillus vineae]
gi|498318082	63	90653	1	1	1	1	0.04	ATP-dependent Clp protease ATP-binding protein [Sporolactobacillus vineae]
gi|500040714	66	82973	1	1	1	1	0.04	ATP-dependent DNA helicase [Clostridium novyi]
gi|503497762	62	83467	1	1	1	1	0.04	ATP-dependent DNA helicase [Verrucosispora maris]
gi|488705119	56	88176	1	1	1	1	0.04	ATP-dependent DNA helicase UvrD/PcrA [Cystobacter fuscus]
gi|653062426	68	149829	3	3	1	1	0.02	ATP-dependent helicase HrpA [Balneatrix alpica]
gi|108946644	78	78984	2	2	1	1	0.04	AvrBs2 [Xanthomonas oryzae pv. oryzicola]
gi|108946644	65	78984	1	1	1	1	0.04	AvrBs2 [Xanthomonas oryzae pv. oryzicola]
gi|464808221	42	41426	1	1	1	1	0.08	bacterial extracellular solute-binding family protein [Gordonia sp. NB4-1Y]
gi|464803859	152	45432	2	2	1	1	0.07	bacterial extracellular solute-binding s, 5 Middle family protein [Gordonia sp. NB4-1Y]
gi|464803859	110	45432	2	2	1	1	0.07	bacterial extracellular solute-binding s, 5 Middle family protein [Gordonia sp. NB4-1Y]
gi|464803859	135	45432	2	2	1	1	0.07	bacterial extracellular solute-binding s, 5 Middle family protein [Gordonia sp. NB4-1Y]
gi|61699159	68	43888	3	3	1	1	0.08	BchP [Thiocapsa roseopersicina]
gi|61699159	70	43888	3	3	1	1	0.08	BchP [Thiocapsa roseopersicina]
gi|61699159	59	43888	1	1	1	1	0.08	BchP [Thiocapsa roseopersicina]
gi|654344076	64	36072	3	3	1	1	0.09	beta-hexosaminidase [Mastigocoleus testarum]
gi|663218502	55	42656	1	1	1	1	0.08	beta-lactamase [Streptacidiphilus jeojiense]
gi|664517292	43	33706	1	1	1	1	0.10	beta-lactamase [Streptomyces olivaceus]
gi|494200545	56	96623	1	1	1	1	0.03	bifunctional acetaldehyde-CoA/alcohol dehydrogenase [Lactobacillus ultunensis]
gi|506255916	61	115949	1	1	1	1	0.03	bifunctional glutamine-synthetase adenylyltransferase/deadenyltransferase [Brachybacterium faecium]
gi|446728460	58	50784	1	1	1	1	0.06	bifunctional heptose 7-phosphate kinase/heptose 1-phosphate adenyltransferase [Vibrio cholerae]
gi|493230419	60	82702	1	1	1	1	0.04	bifunctional malic enzyme oxidoreductase/phosphotransacetylase [Mesorhizobium amorphae]
gi|504120115	58	148922	1	1	1	1	0.02	bifunctional proline dehydrogenase/pyrroline-5-carboxylate dehydrogenase [Wigglesworthia glossinidia]
gi|497210967	58	46476	1	1	1	1	0.07	bifunctional ribonuclease G/cytoplasmic axial filament protein [Peptostreptococcaceae bacterium ACC19a]
gi|497210967	52	46476	1	1	1	1	0.07	bifunctional ribonuclease G/cytoplasmic axial filament protein [Peptostreptococcaceae bacterium ACC19a]
gi|503602027	35	39217	1	1	1	1	0.08	biotin synthase [Thioalkalimicrobium cyclicum]
gi|499557358	59	28162	2	2	1	1	0.12	biotin-(acetyl-CoA carboxylase) ligase [Aromatoleum aromaticum]
gi|499557358	55	28162	2	2	1	1	0.12	biotin-(acetyl-CoA carboxylase) ligase [Aromatoleum aromaticum]
gi|494278428	66	49418	2	2	2	2	0.14	branched-chain alpha-keto acid dehydrogenase subunit E2 [Pseudomonas psychrotolerans]
gi|492819075	60	11850	1	1	1	1	0.29	branched-chain amino acid ABC transporter permease [Pectobacterium wasabiae]
gi|489387362	54	33969	2	2	2	2	0.20	branched-chain amino acid aminotransferase [Pseudomonas stutzeri]
gi|489378522	67	33908	2	2	2	2	0.21	branched-chain amino acid aminotransferase [Pseudomonas stutzeri]
gi|489387362	73	33969	3	3	2	2	0.20	branched-chain amino acid aminotransferase [Pseudomonas stutzeri]
gi|499631912	58	34146	1	1	1	1	0.10	branched-chain amino acid aminotransferase [Thiobacillus denitrificans]
gi|651244013	83	41160	2	2	1	1	0.08	C4-dicarboxylate ABC transporter [Afifella pfennigii]
gi|651244013	123	41160	4	4	2	2	0.17	C4-dicarboxylate ABC transporter [Afifella pfennigii]
gi|651244013	112	41160	2	2	1	1	0.08	C4-dicarboxylate ABC transporter [Afifella pfennigii]
gi|489158467	36	41149	1	1	1	1	0.08	C4-dicarboxylate ABC transporter [Comamonas testosteroni]
gi|488807077	62	38792	1	1	1	1	0.09	C4-dicarboxylate ABC transporter [Rhodobacter sphaeroides]
gi|492890695	54	86883	1	1	1	1	0.04	cadmium-translocating P-type ATPase [Burkholderia thailandensis]
gi|543578522	77	23404	4	4	1	1	0.31	calcium-binding protein [Comamonas sp. B-9]
gi|543578522	79	23404	2	2	1	1	0.14	calcium-binding protein [Comamonas sp. B-9]
gi|543578522	126	23404	6	6	1	1	0.31	calcium-binding protein [Comamonas sp. B-9]
gi|494034161	65	58289	2	2	1	1	0.06	capsule biosynthesis protein, putative [Plesiocystis pacifica]
gi|652461923	68	88283	1	1	1	1	0.04	carbon monoxide dehydrogenase [Geodermatophilaceae bacterium URHB0062]
gi|501800840	55	86072	1	1	1	1	0.04	carbon monoxide dehydrogenase [Thermomicrobium roseum]
gi|501800840	59	86072	1	1	1	1	0.04	carbon monoxide dehydrogenase [Thermomicrobium roseum]
gi|496515154	47	42442	1	1	1	1	0.08	carboxynorspermidine decarboxylase [Paenibacillus sp. oral taxon 786]
gi|594127797	50	47584	1	1	1	1	0.07	carboxypeptidase [Streptomyces sp. PRh5]
gi|3282392	56	12269	1	1	1	1	0.28	carboxysome shell peptide CsoS1B [Thiobacillus denitrificans]
gi|3282392	55	12269	2	2	2	2	0.63	carboxysome shell peptide CsoS1B [Thiobacillus denitrificans]
gi|491324047	515	57673	17	17	11	11	0.84	catalase [Acinetobacter sp. CIP 53.82]
gi|3927890	86	54653	2	2	1	1	0.06	Catalase [Desulfovibrio vulgaris]
gi|520401	60	57810	1	1	1	1	0.06	catalase [Haemophilus influenzae]
gi|500251659	103	54071	2	2	2	2	0.13	catalase [Pseudomonas stutzeri]
gi|504938131	67	37504	1	1	1	1	0.09	catalase [Synechococcus sp. PCC 6312]
gi|488802418	78	25368	4	4	1	1	0.13	cation efflux system protein CzcA [Afipia clevelandensis]
gi|488802418	61	25368	1	1	1	1	0.13	cation efflux system protein CzcA [Afipia clevelandensis]
gi|673060146	60	75304	1	1	1	1	0.04	caudovirus prohead protease family protein [Delftia acidovorans]
gi|284518872	42	20275	1	1	1	1	0.17	CcbK [Streptomyces caelestis]
gi|500469336	60	67691	2	2	1	1	0.05	cell division protein FtsH [Synechococcus sp. RCC307]
gi|500469336	59	67691	2	2	1	1	0.05	cell division protein FtsH [Synechococcus sp. RCC307]
gi|586964321	44	51102	1	1	1	1	0.06	cell division protein FtsI [Intrasporangium oryzae NRRL B-24470]
gi|494431279	62	82999	1	1	1	1	0.04	cell division protein FtsK [marine gamma proteobacterium HTCC2143]
gi|488485491	52	82447	1	1	1	1	0.04	cell division protein FtsK [Propionibacterium humerusii]
gi|327200737	58	41963	1	1	1	1	0.08	Chain A, Crystal Structure Of Nysgrc Enolase Target 200555, A Putative Dipeptide Epimerase From Francisella Philomiragia : Tartrate Bound, No Mg
gi|327200737	54	41963	1	1	1	1	0.08	Chain A, Crystal Structure Of Nysgrc Enolase Target 200555, A Putative Dipeptide Epimerase From Francisella Philomiragia : Tartrate Bound, No Mg
gi|17942686	769	66878	21	21	4	4	0.21	Chain A, Glucosamine 6-Phosphate Synthase With Glucose 6-Phosphate
gi|157830666	125	8681	2	2	2	2	0.97	Chain A, Investigation Of The Solution Conformation Of Cytochrome C- 551 From Pseudomonas Stutzeri
gi|5822132	41	40424	1	1	1	1	0.08	Chain A, Isomerase Domain Of Glucosamine 6-phosphate Synthase Complexed With 2- Amino-2-deoxyglucitol 6-phosphate
gi|225733897	1694	18808	97	97	6	6	2.75	Chain A, Solution Structure Of E.Coli Slyd
gi|297787753	130	74039	4	4	3	3	0.14	Chain A, Structure Of The Qb Replicase, An Rna-Dependent Rna Polymerase Consisting Of Viral And Host Proteins
gi|307568413	58	17739	1	1	1	1	0.19	Chain A, The Crystal Structure Of Functionally Unknown Conserved Protein Domain From Neisseria Meningitidis Mc58
gi|1943057	27	23761	1	1	1	1	0.14	Chain A, The Substrate Binding Domain Of Dnak In Complex With A Substrate Peptide, Determined From Type 1 Selenomethionyl Crystals
gi|489376090	66	32602	1	1	1	1	0.10	chemotaxis protein [Pseudomonas stutzeri]
gi|404263414	63	61955	1	1	1	1	0.05	chemotaxis protein, partial [Bradyrhizobium sp. CCGE-LA001]
gi|498370616	65	17404	1	1	1	1	0.19	CheW protein [Methylobacterium mesophilicum]
gi|497438324	66	80530	1	1	1	1	0.04	choline sulfatase [Selenomonas sp. oral taxon 137]
gi|504190689	58	44759	1	1	1	1	0.07	chromosome partitioning protein [Blastococcus saxobsidens]
gi|491571565	111	28427	2	2	1	1	0.12	chromosome partitioning protein ParA [Sutterella wadsworthensis]
gi|491571565	83	28427	1	1	1	1	0.12	chromosome partitioning protein ParA [Sutterella wadsworthensis]
gi|489719896	58	143872	1	1	1	1	0.02	chromosome segregation ATPase [Lactobacillus delbrueckii]
gi|492912750	77	133429	2	2	1	1	0.02	chromosome segregation ATPase [Synechococcus sp. WH 7805]
gi|12584896	64	43163	1	1	1	1	0.08	citrate synthase [Ehrlichia sp. ERm58]
gi|76152052	85	13496	1	1	1	1	0.25	citrate synthase [uncultured Bartonella sp.]
gi|562741435	33	75830	1	1	1	1	0.04	citrate-dependent iron transporter [Pseudomonas taiwanensis SJ9]
gi|492840627	79	59176	1	1	1	1	0.06	cobalamin-binding protein [Desulfovibrio fructosivorans]
gi|504626517	66	52500	3	3	1	1	0.06	cobyric acid synthase [Mycobacterium chubuense]
gi|504626517	57	52500	1	1	1	1	0.06	cobyric acid synthase [Mycobacterium chubuense]
gi|504626517	60	52500	1	1	1	1	0.06	cobyric acid synthase [Mycobacterium chubuense]
gi|152068191	58	16902	1	1	1	1	0.20	conserved hypothetical protein [Beggiatoa sp. PS]
gi|256955771	64	16471	1	1	1	1	0.21	conserved hypothetical protein [Enterococcus faecalis HIP11704]
gi|666612167	59	19996	1	1	1	1	0.17	conserved hypothetical protein [Xenorhabdus bovienii str. kraussei Quebec]
gi|666612167	62	19996	2	2	1	1	0.37	conserved hypothetical protein [Xenorhabdus bovienii str. kraussei Quebec]
gi|239787382	56	16404	1	1	1	1	0.21	conserved uncharacterized protein [uncultured bacterium]
gi|239787382	57	16404	1	1	1	1	0.21	conserved uncharacterized protein [uncultured bacterium]
gi|10047063	96	67650	2	2	1	1	0.05	CopA protein [Ralstonia metallidurans CH34]
gi|344175171	49	35143	1	1	1	1	0.09	copB ATPase, Copper resistance protein B precursor [Ralstonia syzygii R24]
gi|492902170	70	69631	1	1	1	1	0.05	copper oxidase [Moritella sp. PE36]
gi|492902170	66	69631	4	4	2	2	0.10	copper oxidase [Moritella sp. PE36]
gi|494141087	156	66420	4	4	2	2	0.10	copper oxidase [Rhodanobacter fulvus]
gi|489231194	76	38047	1	1	1	1	0.09	copper resistance protein B [Pseudomonas aeruginosa]
gi|496496717	83	39397	1	1	1	1	0.08	copper resistance protein B [Sulfuricella denitrificans]
gi|497295383	72	35690	2	2	1	1	0.09	Copper resistance protein B [Xanthomonas translucens]
gi|497295383	65	35690	1	1	1	1	0.09	Copper resistance protein B [Xanthomonas translucens]
gi|659886816	159	68033	6	6	3	3	0.15	copper resistance protein CopA [Thiomicrospira pelophila]
gi|655389290	75	26025	1	1	1	1	0.13	copper resistance protein CopB [Thalassobaculum salexigens]
gi|546732749	69	87522	1	1	1	1	0.04	copper-exporting ATPase [Firmicutes bacterium CAG:110]
gi|487986011	58	72370	3	3	3	3	0.14	copper-resistance protein, CopA family [Acinetobacter baumannii]
gi|410006786	56	22344	1	1	1	1	0.15	cupin domain protein [Leptospira kirschneri str. H2]
gi|410006786	60	22344	2	2	1	1	0.15	cupin domain protein [Leptospira kirschneri str. H2]
gi|504560751	63	37954	1	1	1	1	0.09	curculin domain-containing protein [Tistrella mobilis]
gi|505117989	67	24050	2	2	1	1	0.14	Cutinase [Mycobacterium smegmatis]
gi|504190622	61	33545	1	1	1	1	0.10	cyclase [Blastococcus saxobsidens]
gi|9965291	163	26143	2	2	1	1	0.13	cyclohexanol dehydrogenase [Acinetobacter sp. SE19]
gi|9965291	110	26143	1	1	1	1	0.13	cyclohexanol dehydrogenase [Acinetobacter sp. SE19]
gi|9965291	249	26143	5	5	3	3	0.43	cyclohexanol dehydrogenase [Acinetobacter sp. SE19]
gi|640257656	63	22424	2	2	1	1	0.15	cysteine hydrolase [Cellulosimicrobium cellulans]
gi|490857938	54	34678	1	1	1	1	0.10	cysteine synthase A [Acinetobacter guillouiae]
gi|490857938	72	34678	2	2	2	2	0.20	cysteine synthase A [Acinetobacter guillouiae]
gi|490831144	162	34742	5	5	3	3	0.31	cysteine synthase A [Acinetobacter johnsonii]
gi|408504805	40	6773	1	1	1	1	0.53	cysteine-rich helical bundle repeat protein [Acinetobacter baumannii OIFC0162]
gi|408504805	45	6773	1	1	1	1	0.53	cysteine-rich helical bundle repeat protein [Acinetobacter baumannii OIFC0162]
gi|516760321	60	24873	1	1	1	1	0.13	cytidylate kinase [Streptomyces sp. FxanaC1]
gi|499245897	128	52885	3	3	2	2	0.13	cytochrome B6 [Geobacter sulfurreducens]
gi|499245897	82	52885	4	4	3	3	0.20	cytochrome B6 [Geobacter sulfurreducens]
gi|493924522	77	52564	2	2	2	2	0.13	cytochrome B6 [Legionella drancourtii]
gi|493924522	117	52564	2	2	2	2	0.13	cytochrome B6 [Legionella drancourtii]
gi|330949201	56	4776	1	1	1	1	0.77	cytochrome c oxidase cbb3-type, subunit III [Pseudomonas syringae pv. pisi str. 1704B]
gi|268584477	58	30571	1	1	1	1	0.11	cytochrome C1 [Neisseria gonorrhoeae PID18]
gi|268584477	52	30571	1	1	1	1	0.11	cytochrome C1 [Neisseria gonorrhoeae PID18]
gi|499630345	55	12842	1	1	1	1	0.27	cytochrome CBB3 [Thiobacillus denitrificans]
gi|498185039	55	53665	1	1	1	1	0.06	cytochrome D ubiquinol oxidase subunit I [Lactobacillus acidipiscis]
gi|499630342	44	31172	2	2	1	1	0.11	cytochrome SoxA [Thiobacillus denitrificans]
gi|517333069	74	31286	2	2	1	1	0.11	cytochrome SoxA [Thiobacillus thioparus]
gi|517333069	45	31286	1	1	1	1	0.11	cytochrome SoxA [Thiobacillus thioparus]
gi|517333069	58	31286	1	1	1	1	0.11	cytochrome SoxA [Thiobacillus thioparus]
gi|674767815	60	42914	1	1	1	1	0.08	cytosine deaminase [Devosia riboflavina]
gi|498231211	60	17908	2	2	1	1	0.19	cytosine deaminase [Sphingomonas elodea]
gi|498231211	58	17908	3	3	1	1	0.19	cytosine deaminase [Sphingomonas elodea]
gi|498231211	55	17908	2	2	1	1	0.19	cytosine deaminase [Sphingomonas elodea]
gi|487861068	55	39844	1	1	1	1	0.08	D-ala D-ala ligase protein [Helicobacter pylori]
gi|505437736	59	161610	1	1	1	1	0.02	DEAD/DEAH box helicase domain-containing protein [Actinoplanes sp. N902-109]
gi|505437736	58	161610	2	2	1	1	0.02	DEAD/DEAH box helicase domain-containing protein [Actinoplanes sp. N902-109]
gi|494048403	62	36613	2	2	1	1	0.09	dehydrogenase [Glaciecola mesophila]
gi|498009882	89	64174	3	3	2	2	0.11	dehydrogenase [Marinobacterium stanieri]
gi|567776209	45	26368	1	1	1	1	0.13	dehydrogenase [Microbispora sp. ATCC PTA-5024]
gi|489375334	122	64636	3	3	2	2	0.10	dehydrogenase [Pseudomonas stutzeri]
gi|500262507	74	71748	2	2	2	2	0.09	dehydrogenase [Pseudomonas stutzeri]
gi|489375334	92	64636	1	1	1	1	0.05	dehydrogenase [Pseudomonas stutzeri]
gi|493599258	63	20838	2	2	1	1	0.16	dehydrogenase, partial [Rhodococcus pyridinivorans]
gi|497268294	75	60018	2	2	1	1	0.05	Delta-1-pyrroline-5-carboxylate dehydrogenase [Fulvivirga imtechensis]
gi|491027513	35	36345	1	1	1	1	0.09	delta-aminolevulinic acid dehydratase [Anoxybacillus flavithermus]
gi|499647205	65	69164	1	1	1	1	0.05	deoxycytidylate deaminase [Pseudoalteromonas haloplanktis]
gi|491438493	62	47432	1	1	1	1	0.07	deoxyguanosinetriphosphate triphosphohydrolase [Corynebacterium jeikeium]
gi|491438493	60	47432	1	1	1	1	0.07	deoxyguanosinetriphosphate triphosphohydrolase [Corynebacterium jeikeium]
gi|492855474	58	59743	1	1	1	1	0.06	deoxyribodipyrimidine photolyase-related protein [Glaciecola pallidula]
gi|503472762	57	42997	1	1	1	1	0.08	diaminopimelate aminotransferase [Desulfobacca acetoxidans]
gi|490775052	91	26952	5	5	3	3	0.42	dienelactone hydrolase [Acinetobacter haemolyticus]
gi|686988394	50	25416	1	1	1	1	0.13	diguanylate cyclase [Alcanivorax jadensis T9]
gi|503352237	57	67475	1	1	1	1	0.05	diguanylate cyclase [Burkholderia sp. CCGE1001]
gi|497188385	57	19925	2	2	1	1	0.17	diguanylate cyclase [Citreicella sp. 357]
gi|490788682	188	32044	4	4	2	2	0.22	dihydrodipicolinate synthase [Acinetobacter bohemicus]
gi|490829725	199	32096	4	4	2	2	0.22	dihydrodipicolinate synthase [Acinetobacter johnsonii]
gi|490829725	205	32096	8	8	5	5	0.64	dihydrodipicolinate synthase [Acinetobacter johnsonii]
gi|495955237	59	50482	1	1	1	1	0.07	dihydrolipoyl dehydrogenase [Rhodopirellula sallentina]
gi|495955237	61	50482	4	4	1	1	0.07	dihydrolipoyl dehydrogenase [Rhodopirellula sallentina]
gi|495502092	63	14366	1	1	1	1	0.24	Dihydroneopterin aldolase [Richelia intracellularis]
gi|584421873	66	30973	2	2	1	1	0.11	dihydropteroate synthase [Pseudoalteromonas lipolytica SCSIO 04301]
gi|516771181	57	31248	1	1	1	1	0.11	dihydropteroate synthase [Streptomyces sp. FxanaC1]
gi|498315265	56	63517	1	1	1	1	0.05	dihydroxy-acid dehydratase [Halomonas sp. KM-1]
gi|498315265	66	63517	1	1	1	1	0.05	dihydroxy-acid dehydratase [Halomonas sp. KM-1]
gi|489282985	59	24078	1	1	1	1	0.14	dimethylallyltransferase [Pseudomonas fluorescens]
gi|489282985	68	24078	3	3	1	1	0.14	dimethylallyltransferase [Pseudomonas fluorescens]
gi|489282985	56	24078	1	1	1	1	0.14	dimethylallyltransferase [Pseudomonas fluorescens]
gi|505369031	74	74071	1	1	1	1	0.04	Dipeptidyl aminopeptidases/acylaminoacyl-peptidases [Fretibacterium fastidiosum]
gi|505369031	59	74071	1	1	1	1	0.04	Dipeptidyl aminopeptidases/acylaminoacyl-peptidases [Fretibacterium fastidiosum]
gi|505369031	110	74071	2	2	1	1	0.04	Dipeptidyl aminopeptidases/acylaminoacyl-peptidases [Fretibacterium fastidiosum]
gi|30525497	52	39311	1	1	1	1	0.08	dissimilatory sulfite reductase alpha subunit [uncultured sulfate-reducing bacterium]
gi|14021652	56	100312	1	1	1	1	0.03	DNA gyrase subunit A [Mesorhizobium loti MAFF303099]
gi|503431959	57	96342	1	1	1	1	0.03	DNA gyrase subunit A [Sphingobacterium sp. 21]
gi|501383826	74	72306	3	3	1	1	0.05	DNA ligase [Elusimicrobium minutum]
gi|501383826	87	72306	2	2	1	1	0.05	DNA ligase [Elusimicrobium minutum]
gi|501383826	54	72306	1	1	1	1	0.05	DNA ligase [Elusimicrobium minutum]
gi|499245104	37	66879	1	1	1	1	0.05	DNA mismatch repair protein MutL [Geobacter sulfurreducens]
gi|548128592	51	122046	1	1	1	1	0.03	dNA or RNA helicases of superfamily II [Dialister sp. CAG:357]
gi|159880610	56	43225	1	1	1	1	0.08	DNA polymerase I (PolI) [Hydrogenivirga sp. 128-5-R1-1]
gi|159880610	57	43225	1	1	1	1	0.08	DNA polymerase I (PolI) [Hydrogenivirga sp. 128-5-R1-1]
gi|499558702	66	30016	1	1	1	1	0.11	DNA polymerase III [Aromatoleum aromaticum]
gi|147759374	66	48000	2	2	1	1	0.07	DNA polymerase III DnaE [Streptococcus pneumoniae SP14-BS69]
gi|147759374	58	48000	2	2	1	1	0.07	DNA polymerase III DnaE [Streptococcus pneumoniae SP14-BS69]
gi|499612859	61	34110	1	1	1	1	0.10	DNA polymerase III subunit epsilon [Prochlorococcus marinus]
gi|498448441	63	50319	5	5	1	1	0.07	DNA polymerase V [Enterococcus asini]
gi|498448441	48	50319	1	1	1	1	0.07	DNA polymerase V [Enterococcus asini]
gi|498448441	62	50319	4	4	1	1	0.07	DNA polymerase V [Enterococcus asini]
gi|651086967	60	38519	1	1	1	1	0.09	DNA processing chain A [Wolbachia endosymbiont of Cimex lectularius]
gi|499316242	57	46923	1	1	1	1	0.07	DNA recombination protein RmuC [Chlamydophila caviae]
gi|656077079	80	41405	2	2	1	1	0.08	DNA repair exonuclease [Mycobacterium sp. URHD0025]
gi|684998592	57	15641	2	2	1	1	0.22	DNA repair protein RadC [Pectobacterium carotovorum subsp. brasiliense]
gi|684998592	55	15641	1	1	1	1	0.22	DNA repair protein RadC [Pectobacterium carotovorum subsp. brasiliense]
gi|491505222	56	63564	1	1	1	1	0.05	DNA repair protein RecN [Eubacterium ventriosum]
gi|491290260	58	61586	1	1	1	1	0.05	DNA repair protein RecN [Mycobacterium rhodesiae]
gi|489621791	61	42459	1	1	1	1	0.08	DNA topoisomerase [Sinorhizobium meliloti]
gi|636805164	58	100448	1	1	1	1	0.03	DNA topoisomerase I [Actinomyces neuii]
gi|488817957	91	99632	3	3	1	1	0.03	DNA topoisomerase I [Phaeospirillum molischianum]
gi|488817957	92	99632	3	3	1	1	0.03	DNA topoisomerase I [Phaeospirillum molischianum]
gi|495621966	71	53701	1	1	1	1	0.06	DNA-binding protein [Burkholderia sp. SJ98]
gi|636963855	62	37533	1	1	1	1	0.09	DNA-binding protein [Streptococcus suis]
gi|595643218	38	9007	1	1	1	1	0.39	DNA-damage-inducible protein I [Yersinia enterocolitica LC20]
gi|536900023	59	147436	1	1	1	1	0.02	DNA-directed RNA polymerase subunit beta' [Corynebacterium argentoratense]
gi|410762863	59	19636	1	1	1	1	0.17	DnaJ domain protein [Leptospira interrogans serovar Bataviae str. L1111]
gi|501050094	82	80122	2	2	1	1	0.04	dolichyl-phosphate-mannose-protein mannosyltransferase [Clostridium kluyveri]
gi|501050094	88	80122	3	3	1	1	0.04	dolichyl-phosphate-mannose-protein mannosyltransferase [Clostridium kluyveri]
gi|501050094	86	80122	3	3	1	1	0.04	dolichyl-phosphate-mannose-protein mannosyltransferase [Clostridium kluyveri]
gi|499632259	71	10457	2	2	1	1	0.33	DsrH protein [Thiobacillus denitrificans]
gi|586966647	55	41351	1	1	1	1	0.08	ECF subfamily RNA polymerase sigma-24 subunit [Intrasporangium oryzae NRRL B-24470]
gi|653104042	62	47930	3	3	1	1	0.07	electron transporter RnfC [Desulfosarcina sp. BuS5]
gi|498011574	198	43020	9	9	8	8	0.81	elongation factor Tu [Acinetobacter lwoffii]
gi|497403884	60	38226	1	1	1	1	0.09	endo-1,4-beta-xylanase [Streptomyces himastatinicus]
gi|446958029	58	39460	1	1	1	1	0.08	endo-beta-N-acetylglucosaminidase [Streptococcus pseudopneumoniae]
gi|659876778	75	172391	3	3	1	1	0.02	endonuclease [Nocardia otitidiscaviarum]
gi|659876778	72	172391	3	3	1	1	0.02	endonuclease [Nocardia otitidiscaviarum]
gi|659876778	64	172391	1	1	1	1	0.02	endonuclease [Nocardia otitidiscaviarum]
gi|503473426	58	46454	1	1	1	1	0.07	enolase [Coriobacterium glomerans]
gi|495773855	66	26148	1	1	1	1	0.13	Enoyl-CoA hydratase [Planococcus halocryophilus]
gi|495773855	74	26148	2	2	1	1	0.13	Enoyl-CoA hydratase [Planococcus halocryophilus]
gi|495773855	79	26148	2	2	1	1	0.13	Enoyl-CoA hydratase [Planococcus halocryophilus]
gi|489547495	56	106792	1	1	1	1	0.03	enterotoxin [Clostridium perfringens]
gi|694020294	56	33530	1	1	1	1	0.10	epimerase [Rhodococcus fascians]
gi|694020294	62	33530	2	2	1	1	0.10	epimerase [Rhodococcus fascians]
gi|664350596	38	50892	2	2	1	1	0.06	erythritol kinase [Streptomyces sp. NRRL S-1868]
gi|691137765	138	33151	3	3	2	2	0.21	esterase [Acinetobacter baumannii]
gi|691137765	134	33151	3	3	1	1	0.10	esterase [Acinetobacter baumannii]
gi|654674940	62	42064	1	1	1	1	0.08	esterase [Bradyrhizobium japonicum]
gi|654674940	56	42064	1	1	1	1	0.08	esterase [Bradyrhizobium japonicum]
gi|654674940	51	42064	1	1	1	1	0.08	esterase [Bradyrhizobium japonicum]
gi|493223150	56	113025	1	1	1	1	0.03	excinuclease ABC subunit B [Mesorhizobium amorphae]
gi|648658994	59	11333	1	1	1	1	0.30	excinuclease ABC subunit C [Dyadobacter beijingensis]
gi|489020093	64	127040	1	1	1	1	0.03	exodeoxyribonuclease V subunit gamma [Thauera sp. 28]
gi|489822406	53	42388	1	1	1	1	0.08	exonuclease [Listeria monocytogenes]
gi|639553765	76	113873	2	2	1	1	0.03	exonuclease SbcC [Vibrio parahaemolyticus]
gi|639553765	61	113873	2	2	1	1	0.03	exonuclease SbcC [Vibrio parahaemolyticus]
gi|491321484	86	97070	3	3	1	1	0.03	Exonuclease SbcC [Yersinia enterocolitica]
gi|491321484	79	97070	4	4	1	1	0.03	Exonuclease SbcC [Yersinia enterocolitica]
gi|491321484	119	97070	6	6	1	1	0.03	Exonuclease SbcC [Yersinia enterocolitica]
gi|145961076	55	129820	1	1	1	1	0.03	exonuclease V subunit gamma [Vibrionales bacterium SWAT-3]
gi|489744501	61	121004	1	1	1	1	0.03	exopolyphosphatase [Lactobacillus gasseri]
gi|499072583	85	20847	1	1	1	1	0.16	exported hypothetical protein [Tetrasphaera elongata]
gi|505291457	139	37220	6	6	5	5	0.53	extracellular solute-binding protein [Pseudomonas denitrificans]
gi|588309786	254	36959	10	10	5	5	0.54	extracellular solute-binding protein [Pseudomonas sp. BAY1663]
gi|371910551	132	37633	5	5	2	2	0.18	extracellular solute-binding protein [uncultured bacterium]
gi|371910551	85	37633	2	2	2	2	0.18	extracellular solute-binding protein [uncultured bacterium]
gi|371910551	95	37633	3	3	2	2	0.18	extracellular solute-binding protein [uncultured bacterium]
gi|505226851	238	64507	7	7	4	4	0.22	Extracellular solute-binding protein family 1 [Desulfovibrio piezophilus]
gi|672392896	95	66944	3	3	1	1	0.05	extracellular solute-binding protein, family 5 [bacterium UASB14]
gi|269828349	60	35025	1	1	1	1	0.09	extracellular solute-binding protein, family 7 [Vibrio alginolyticus 40B]
gi|269828349	69	35025	2	2	1	1	0.09	extracellular solute-binding protein, family 7 [Vibrio alginolyticus 40B]
gi|499177372	133	24050	3	3	1	1	0.14	F0F1 ATP synthase subunit B [Mycoplasma pneumoniae]
gi|499177372	110	24050	3	3	1	1	0.14	F0F1 ATP synthase subunit B [Mycoplasma pneumoniae]
gi|499177372	177	24050	6	6	1	1	0.14	F0F1 ATP synthase subunit B [Mycoplasma pneumoniae]
gi|517722695	65	51264	1	1	1	1	0.06	FAD-binding monooxygenase [Streptomyces sp. CNT302]
gi|495823957	58	91261	1	1	1	1	0.04	FAD-dependent oxidoreductase [Pseudovibrio sp. JE062]
gi|652338794	68	17600	1	1	1	1	0.19	ferredoxin [Fischerella sp. PCC 9605]
gi|652338794	72	17600	2	2	1	1	0.19	ferredoxin [Fischerella sp. PCC 9605]
gi|652338794	60	17600	1	1	1	1	0.19	ferredoxin [Fischerella sp. PCC 9605]
gi|489373695	43	12876	1	1	1	1	0.27	ferredoxin [Pseudomonas stutzeri]
gi|33456995	36	38129	1	1	1	1	0.09	ferredoxin reductase [Cycloclasticus sp. A5]
gi|505289035	63	86462	1	1	1	1	0.04	ferric vibrioferrin receptor [Pseudomonas denitrificans]
gi|489383625	227	77762	7	7	6	6	0.28	ferric vibrioferrin receptor [Pseudomonas stutzeri]
gi|494023410	57	79703	1	1	1	1	0.04	Fe-S oxidoreductase FadF [Desulfotignum phosphitoxidans]
gi|490284994	48	22909	1	1	1	1	0.15	FIG123464: Polysaccharide export protein [Nitrosospira sp. APG3]
gi|490284994	58	22909	1	1	1	1	0.15	FIG123464: Polysaccharide export protein [Nitrosospira sp. APG3]
gi|490367339	65	16331	2	2	1	1	0.21	fimbrial assembly protein [Proteus mirabilis]
gi|497776389	57	49273	1	1	1	1	0.07	Fis family transcriptional regulator [Burkholderia ubonensis]
gi|504226862	59	51928	1	1	1	1	0.06	Fis family transcriptional regulator [Rhodospirillum photometricum]
gi|501356955	73	41598	2	2	1	1	0.08	flagellar basal body P-ring protein [Leptospira biflexa]
gi|527114814	62	17224	2	2	1	1	0.20	Flagellar basal body-associated protein FliL [Shewanella piezotolerans]
gi|497207878	53	41465	1	1	1	1	0.08	flagellar biosynthesis protein FlhB [Ralstonia sp. PBA]
gi|404264905	102	13290	2	2	1	1	0.26	flagellar biosynthesis regulatory protein FlaF [Bradyrhizobium sp. CCGE-LA001]
gi|404264905	76	13290	2	2	1	1	0.26	flagellar biosynthesis regulatory protein FlaF [Bradyrhizobium sp. CCGE-LA001]
gi|404264905	76	13290	1	1	1	1	0.26	flagellar biosynthesis regulatory protein FlaF [Bradyrhizobium sp. CCGE-LA001]
gi|497925586	129	39464	3	3	2	2	0.17	flagellar motor protein MotB [Citromicrobium bathyomarinum]
gi|497925586	109	39464	3	3	2	2	0.17	flagellar motor protein MotB [Citromicrobium bathyomarinum]
gi|493886845	63	38035	1	1	1	1	0.09	flagellar motor protein MotB [Erythrobacter sp. SD-21]
gi|493359747	51	28802	1	1	1	1	0.12	Flagellar motor rotation protein MotB [Clostridiaceae bacterium L21-TH-D2]
gi|82523971	58	37722	1	1	1	1	0.09	flagellar motor switch protein [uncultured epsilon proteobacterium]
gi|658434155	102	35425	2	2	1	1	0.09	flagellar motor switch protein FliG, partial [Aliihoeflea sp. 2WW]
gi|658434155	218	35425	6	6	1	1	0.09	flagellar motor switch protein FliG, partial [Aliihoeflea sp. 2WW]
gi|658434155	140	35425	4	4	1	1	0.09	flagellar motor switch protein FliG, partial [Aliihoeflea sp. 2WW]
gi|515787865	59	28704	1	1	1	1	0.12	flagellin [Moritella dasanensis]
gi|504633386	53	41083	1	1	1	1	0.08	flagellin [Pseudomonas stutzeri]
gi|504120124	63	20043	2	2	1	1	0.17	flavodoxin [Wigglesworthia glossinidia]
gi|504120124	60	20043	1	1	1	1	0.17	flavodoxin [Wigglesworthia glossinidia]
gi|446077139	63	57637	4	4	1	1	0.06	flotillin [Bacillus cereus]
gi|446077139	66	57637	2	2	1	1	0.06	flotillin [Bacillus cereus]
gi|446077139	58	57637	1	1	1	1	0.06	flotillin [Bacillus cereus]
gi|18266232	58	40111	2	2	1	1	0.08	formyltetrahydrofolate synthetase [uncultured environmental landfill bacterium]
gi|488724945	50	33470	1	1	1	1	0.10	Fructose-1-phosphate kinase and related fructose-6-phosphate kinase (PfkB) [Planctomyces maris]
gi|544986156	54	75350	1	1	1	1	0.04	ftsX-like permease family protein [Peptoclostridium difficile]
gi|654296112	40	17935	2	2	1	1	0.19	GCN5 family acetyltransferase [Burkholderia cenocepacia]
gi|206592198	59	20017	2	2	1	1	0.17	gcn5-related n-acetyltransferase protein [Ralstonia solanacearum IPO1609]
gi|548006948	227	36526	5	5	2	2	0.19	general L-amino acid-binding periplasmic protein AapJ [Sutterella sp. CAG:397]
gi|548006948	164	36526	3	3	2	2	0.19	general L-amino acid-binding periplasmic protein AapJ [Sutterella sp. CAG:397]
gi|548006948	344	36526	6	6	2	2	0.19	general L-amino acid-binding periplasmic protein AapJ [Sutterella sp. CAG:397]
gi|319408368	58	52255	1	1	1	1	0.06	gid-family protein [Bartonella schoenbuchensis R1]
gi|651297603	68	34581	3	3	1	1	0.10	glmZ(sRNA)-inactivating NTPase [Actinobaculum schaalii]
gi|651297603	71	34581	3	3	1	1	0.10	glmZ(sRNA)-inactivating NTPase [Actinobaculum schaalii]
gi|651297603	80	34581	5	5	1	1	0.10	glmZ(sRNA)-inactivating NTPase [Actinobaculum schaalii]
gi|498247259	52	66139	2	2	1	1	0.05	glucosamine--fructose-6-phosphate aminotransferase [Pseudoalteromonas spongiae]
gi|503865921	81	48026	2	2	1	1	0.07	glucose-1-phosphate adenylyltransferase [Candidatus Chloracidobacterium thermophilum]
gi|503865921	69	48026	1	1	1	1	0.07	glucose-1-phosphate adenylyltransferase [Candidatus Chloracidobacterium thermophilum]
gi|503865921	100	48026	2	2	1	1	0.07	glucose-1-phosphate adenylyltransferase [Candidatus Chloracidobacterium thermophilum]
gi|491050841	136	49157	11	11	7	7	0.58	glutamate dehydrogenase [Acinetobacter junii]
gi|488903149	33	55409	1	1	1	1	0.06	glutamate synthase [Nitrosococcus oceani]
gi|488436607	45	167253	1	1	1	1	0.02	glutamate synthase [Staphylococcus sp. OJ82]
gi|504057269	62	45420	2	2	1	1	0.07	glutamate-1-semialdehyde aminotransferase [Oceanimonas sp. GK1]
gi|503092191	52	46248	1	1	1	1	0.07	glutamate-1-semialdehyde aminotransferase [Sulfurimonas autotrophica]
gi|490788048	65	104847	3	3	1	1	0.03	glutamate-ammonia-ligase adenylyltransferase [Acinetobacter bohemicus]
gi|654599427	56	42473	1	1	1	1	0.08	glutamate--cysteine ligase [Solirubrobacter soli]
gi|599571049	53	30880	1	1	1	1	0.11	Glutamine amidotransferases class-II [Chondromyces apiculatus DSM 436]
gi|489390721	164	52004	6	6	4	4	0.36	glutamine synthetase [Pseudomonas stutzeri]
gi|489390721	196	52004	10	10	5	5	0.45	glutamine synthetase [Pseudomonas stutzeri]
gi|489390721	233	52004	14	14	9	9	0.85	glutamine synthetase [Pseudomonas stutzeri]
gi|489378275	79	49256	1	1	1	1	0.07	glutathione reductase [Pseudomonas stutzeri]
gi|489378275	84	49256	2	2	2	2	0.14	glutathione reductase [Pseudomonas stutzeri]
gi|488822792	61	29492	3	3	2	2	0.24	glutathione S-transferase [Microcystis aeruginosa]
gi|499558958	94	54818	3	3	2	2	0.12	glutathione synthase [Aromatoleum aromaticum]
gi|499558958	110	54818	4	4	2	2	0.12	glutathione synthase [Aromatoleum aromaticum]
gi|656082076	60	38167	2	2	1	1	0.09	glycerate kinase [Mycobacterium sp. URHB0044]
gi|517512200	138	54552	3	3	2	2	0.12	glycerol kinase [Actinokineospora enzanensis]
gi|656265943	97	56421	2	2	1	1	0.06	glycerol kinase [Arsenicicoccus bolidensis]
gi|489897357	60	54782	2	2	1	1	0.06	glycerol kinase [Arthrobacter globiformis]
gi|651480948	72	54898	2	2	2	2	0.12	glycerol kinase [Arthrobacter sp. Br18]
gi|551275273	173	55212	4	4	3	3	0.19	glycerol kinase [Corynebacterium-like bacterium B27]
gi|551275273	202	55212	5	5	3	3	0.19	glycerol kinase [Corynebacterium-like bacterium B27]
gi|551263834	153	55068	6	6	3	3	0.19	glycerol kinase [Glaciibacter superstes]
gi|503348831	78	55043	2	2	2	2	0.12	glycerol kinase [Microbacterium testaceum]
gi|663758370	147	54721	4	4	2	2	0.12	glycerol kinase [Prauserella rugosa]
gi|488493301	95	64492	4	4	2	2	0.10	Glycerol-3-phosphate ABC transporter, permease protein UgpA [Grimontia sp. AK16]
gi|654340765	101	44601	6	6	2	2	0.24	glycerophosphodiester phosphodiesterase [Maritalea myrionectae]
gi|654340765	76	44601	3	3	2	2	0.15	glycerophosphodiester phosphodiesterase [Maritalea myrionectae]
gi|497234670	116	46205	5	5	3	3	0.23	glycerophosphoryl diester phosphodiesterase [Burkholderiales bacterium JOSHI_001]
gi|497234670	104	46205	4	4	4	4	0.32	glycerophosphoryl diester phosphodiesterase [Burkholderiales bacterium JOSHI_001]
gi|505148598	147	46796	7	7	3	3	0.23	Glycerophosphoryl diester phosphodiesterase [Desulfovibrio hydrothermalis]
gi|505148598	94	46796	5	5	3	3	0.23	Glycerophosphoryl diester phosphodiesterase [Desulfovibrio hydrothermalis]
gi|504683365	163	46235	6	6	3	3	0.23	glycerophosphoryl diester phosphodiesterase [Marinobacter sp. BSs20148]
gi|498244397	81	46060	5	5	3	3	0.23	glycerophosphoryl diester phosphodiesterase [Pseudoalteromonas spongiae]
gi|503666806	184	45461	10	10	5	5	0.42	glycerophosphoryl diester phosphodiesterase [Ramlibacter tataouinensis]
gi|503666806	106	45461	6	6	5	5	0.42	glycerophosphoryl diester phosphodiesterase [Ramlibacter tataouinensis]
gi|492462772	106	42692	5	5	3	3	0.25	glycerophosphoryl diester phosphodiesterase [Sulfitobacter sp. EE-36]
gi|499632469	152	47221	7	7	4	4	0.31	glycerophosphoryl diester phosphodiesterase [Thiobacillus denitrificans]
gi|499632469	157	47221	6	6	3	3	0.31	glycerophosphoryl diester phosphodiesterase [Thiobacillus denitrificans]
gi|499632469	83	47221	5	5	4	4	0.31	glycerophosphoryl diester phosphodiesterase [Thiobacillus denitrificans]
gi|498441502	60	44135	1	1	1	1	0.07	glycine betaine/L-proline transport ATP binding subunit [Enterococcus raffinosus]
gi|496394236	55	78420	1	1	1	1	0.04	glycogen debranching enzyme GlgX [Rhodopirellula sp. SWK7]
gi|490207719	56	92961	1	1	1	1	0.04	glycogen phosphorylase [Gardnerella vaginalis]
gi|517254956	58	45472	1	1	1	1	0.07	glycolate oxidase [Burkholderia sp. JPY347]
gi|673003018	53	129369	2	2	1	1	0.03	glycoside hydrolase family protein [Bifidobacterium stellenboschense]
gi|491625870	74	71124	1	1	1	1	0.05	glycosyl hydrolase [Streptomyces bottropensis]
gi|313135172	57	88202	1	1	1	1	0.04	glycosyl hydrolase family 2, sugar binding domain protein [Bacteroides fragilis 3_1_12]
gi|576420673	58	64556	2	2	1	1	0.05	glycosyl hydrolases 15 family protein [Mycobacterium kansasii 732]
gi|501359963	52	36978	1	1	1	1	0.09	glycosyl transferase [Lactobacillus fermentum]
gi|489294675	49	43532	1	1	1	1	0.08	glycosyl transferase family 1 [Bacillus mycoides]
gi|493341089	51	39162	1	1	1	1	0.08	glycosyl transferase family protein [Holospora undulata]
gi|663625161	62	23000	2	2	1	1	0.15	glycosyltransferase [Actinoplanes subtropicus]
gi|492835717	56	39624	1	1	1	1	0.08	glycosyltransferase [Desulfovibrio africanus]
gi|494642041	69	34917	2	2	1	1	0.09	glycosyltransferase [Gluconacetobacter sp. SXCC-1]
gi|686469525	58	71684	1	1	1	1	0.05	Glycyl aminopeptidase [Sphingopyxis sp. LC81]
gi|497442993	76	20984	2	2	1	1	0.16	GNAT family acetyltransferase [Lachnospiraceae bacterium 2_1_46FAA]
gi|502856977	80	25312	2	2	1	1	0.13	GntR family transcriptional regulator [Burkholderia sp. CCGE1002]
gi|504456898	60	23427	1	1	1	1	0.14	GntR family transcriptional regulator [Halobacillus halophilus]
gi|664489861	64	26487	1	1	1	1	0.13	GntR family transcriptional regulator [Streptomyces sp. NRRL WC-3773]
gi|664489861	61	26487	2	2	1	1	0.13	GntR family transcriptional regulator [Streptomyces sp. NRRL WC-3773]
gi|664489861	75	26487	2	2	1	1	0.13	GntR family transcriptional regulator [Streptomyces sp. NRRL WC-3773]
gi|517221312	36	81902	1	1	1	1	0.04	GTP pyrophosphokinase [Methyloversatilis sp. NVD]
gi|506349721	53	48185	1	1	1	1	0.07	GTPase CgtA [Kosmotoga olearia]
gi|506349721	48	48185	1	1	1	1	0.07	GTPase CgtA [Kosmotoga olearia]
gi|506349721	46	48185	1	1	1	1	0.07	GTPase CgtA [Kosmotoga olearia]
gi|551015906	56	48610	1	1	1	1	0.07	GTP-binding protein [Butyrivibrio sp. AD3002]
gi|503372944	65	67808	1	1	1	1	0.05	GTP-binding protein LepA [Sphaerochaeta globosa]
gi|501372864	59	136327	1	1	1	1	0.02	guanylate cyclase [Burkholderia phymatum]
gi|563844116	63	79585	1	1	1	1	0.04	guanylyl cyclase [Mesorhizobium sp. L48C026A00]
gi|499611806	71	23226	1	1	1	1	0.14	HAD family hydrolase [Thermobifida fusca]
gi|499611806	60	23226	1	1	1	1	0.14	HAD family hydrolase [Thermobifida fusca]
gi|363645832	63	63793	1	1	1	1	0.05	HAD hydrolase, family IIIA [Klebsiella sp. 4_1_44FAA]
gi|151243	78	57252	2	2	1	1	0.06	heat shock protein [Pseudomonas aeruginosa]
gi|653080289	63	72302	2	2	1	1	0.05	heat shock protein 90 [Marinimicrobium agarilyticum]
gi|653080289	62	72302	1	1	1	1	0.05	heat shock protein 90 [Marinimicrobium agarilyticum]
gi|499820085	58	21955	1	1	1	1	0.15	heat shock protein GrpE [Rhodopseudomonas palustris]
gi|547313124	50	98041	1	1	1	1	0.03	helicase SNF2/RAD54 family [Roseburia sp. CAG:18]
gi|547313124	59	98041	2	2	1	1	0.07	helicase SNF2/RAD54 family [Roseburia sp. CAG:18]
gi|547313124	54	98041	1	1	1	1	0.03	helicase SNF2/RAD54 family [Roseburia sp. CAG:18]
gi|495366248	52	92176	1	1	1	1	0.04	helicase UvrD [Pseudomonas sp. GM84]
gi|328845569	58	57825	1	1	1	1	0.06	helix-turn-helix family protein [Brevundimonas diminuta ATCC 11568]
gi|495799614	57	134128	1	1	1	1	0.02	hemagglutinin [Rhizobium sp. Pop5]
gi|490285265	40	62359	1	1	1	1	0.05	Hemolysin activation/secretion protein associated with VreARI signalling system [Nitrosospira sp. APG3]
gi|499720490	66	51747	1	1	1	1	0.06	hemolysin D [Burkholderia thailandensis]
gi|499720490	79	51747	2	2	1	1	0.06	hemolysin D [Burkholderia thailandensis]
gi|89892397	51	18006	1	1	1	1	0.19	HI0566-like protein [Haemophilus influenzae]
gi|491565568	63	50030	1	1	1	1	0.07	histidine kinase [[Ruminococcus] obeum]
gi|491565568	72	50030	2	2	1	1	0.07	histidine kinase [[Ruminococcus] obeum]
gi|491565568	77	50030	2	2	1	1	0.07	histidine kinase [[Ruminococcus] obeum]
gi|654775616	73	71398	2	2	1	1	0.05	histidine kinase [Burkholderia mimosarum]
gi|500004498	59	49067	1	1	1	1	0.07	histidine kinase [Candidatus Solibacter usitatus]
gi|494780306	59	42995	2	2	1	1	0.08	histidine kinase [Frankia sp. CN3]
gi|494071705	60	47195	1	1	1	1	0.07	histidine kinase [Novosphingobium pentaromativorans]
gi|502775770	61	30475	2	2	1	1	0.11	histidinol phosphatase [Denitrovibrio acetiphilus]
gi|504237556	43	40722	1	1	1	1	0.08	histidinol phosphate aminotransferase [Selenomonas ruminantium]
gi|544874750	53	30315	1	1	1	1	0.11	histidinol-phosphate phosphatase [Sulfurimonas sp. AST-10]
gi|544874750	47	30315	1	1	1	1	0.11	histidinol-phosphate phosphatase [Sulfurimonas sp. AST-10]
gi|512664070	60	44144	1	1	1	1	0.07	histidinol-phosphate phosphatase domain-containing protein [Streptomyces sp. HPH0547]
gi|489379215	55	14391	1	1	1	1	0.24	H-NS histone [Pseudomonas stutzeri]
gi|545445261	72	21487	4	4	1	1	0.34	Holliday junction DNA helicase RuvA [Ruminococcus callidus]
gi|495100241	71	14104	2	2	1	1	0.24	Holliday junction resolvase / Crossover junction endodeoxyribonuclease rusA [Cronobacter sakazakii]
gi|494000354	66	90950	2	2	1	1	0.04	homocysteine methyltransferase [Megasphaera micronuciformis]
gi|494000354	70	90950	2	2	1	1	0.04	homocysteine methyltransferase [Megasphaera micronuciformis]
gi|499454804	50	40004	1	1	1	1	0.08	HrcA family transcriptional regulator [Gloeobacter violaceus]
gi|535709	59	8995	1	1	1	1	0.39	HU protein [Pseudomonas aeruginosa]
gi|664394975	60	106438	1	1	1	1	0.03	hyaluronidase [Streptomyces sp. NRRL B-24720]
gi|498799332	145	27745	4	4	1	1	0.12	hydrolase [Rhodococcus rhodnii]
gi|498799332	148	27745	4	4	1	1	0.12	hydrolase [Rhodococcus rhodnii]
gi|498799332	184	27745	7	7	1	1	0.12	hydrolase [Rhodococcus rhodnii]
gi|500134568	56	29407	1	1	1	1	0.11	hydrolase [Verminephrobacter eiseniae]
gi|489375670	84	78509	3	3	2	2	0.09	hydroperoxidase II [Pseudomonas stutzeri]
gi|515815228	105	78370	2	2	2	2	0.09	hydroperoxidase II [Pseudomonas stutzeri]
gi|500263321	29	29065	1	1	1	1	0.11	hydroxypyruvate isomerase [Pseudomonas stutzeri]
gi|653640660	39	17302	1	1	1	1	0.20	hypothetical protein [[Clostridium] clostridioforme]
gi|493829085	54	6067	2	2	1	1	0.59	hypothetical protein [[Clostridium] hathewayi]
gi|493829085	55	6067	4	4	1	1	0.59	hypothetical protein [[Clostridium] hathewayi]
gi|523697117	55	26591	1	1	1	1	0.13	hypothetical protein [[Clostridium] papyrosolvens]
gi|489595325	63	8981	1	1	1	1	0.39	hypothetical protein [[Clostridium] symbiosum]
gi|491497550	52	7604	1	1	1	1	0.46	hypothetical protein [[Eubacterium] siraeum]
gi|491498812	75	112504	2	2	1	1	0.03	hypothetical protein [[Eubacterium] siraeum]
gi|490982750	42	143412	1	1	1	1	0.02	hypothetical protein [[Ruminococcus] gnavus]
gi|501119077	76	51443	6	6	1	1	0.06	hypothetical protein [Acaryochloris marina]
gi|489720572	75	16675	3	3	1	1	0.20	hypothetical protein [Acetobacter pasteurianus]
gi|502702873	68	15898	2	2	1	1	0.21	hypothetical protein [Acidaminococcus fermentans]
gi|522210125	51	49896	2	2	1	1	0.07	hypothetical protein [Acidobacteriaceae bacterium KBS 96]
gi|522210125	51	49896	3	3	1	1	0.07	hypothetical protein [Acidobacteriaceae bacterium KBS 96]
gi|522210125	46	49896	2	2	1	1	0.07	hypothetical protein [Acidobacteriaceae bacterium KBS 96]
gi|491152452	52	67894	1	1	1	1	0.05	hypothetical protein [Acinetobacter bouvetii]
gi|490958857	357	44282	9	9	5	5	0.54	hypothetical protein [Acinetobacter guillouiae]
gi|490958857	441	44282	13	13	6	6	0.65	hypothetical protein [Acinetobacter guillouiae]
gi|491119964	132	26910	5	5	4	4	0.60	hypothetical protein [Acinetobacter johnsonii]
gi|490834704	63	42656	2	2	2	2	0.16	hypothetical protein [Acinetobacter johnsonii]
gi|490830158	156	14798	2	2	1	1	0.23	hypothetical protein [Acinetobacter johnsonii]
gi|491119964	183	26910	9	9	5	5	1.02	hypothetical protein [Acinetobacter johnsonii]
gi|490830158	201	14798	3	3	1	1	0.23	hypothetical protein [Acinetobacter johnsonii]
gi|490831400	62	11176	1	1	1	1	0.31	hypothetical protein [Acinetobacter johnsonii]
gi|490834704	79	42656	2	2	2	2	0.16	hypothetical protein [Acinetobacter johnsonii]
gi|490830158	133	14798	2	2	1	1	0.23	hypothetical protein [Acinetobacter johnsonii]
gi|491051786	359	44373	9	9	4	4	0.33	hypothetical protein [Acinetobacter junii]
gi|491050669	190	22920	8	8	4	4	0.73	hypothetical protein [Acinetobacter junii]
gi|490814607	63	78315	1	1	1	1	0.04	hypothetical protein [Acinetobacter parvus]
gi|490817238	65	30995	1	1	1	1	0.11	hypothetical protein [Acinetobacter parvus]
gi|491294799	81	34607	2	2	1	1	0.10	hypothetical protein [Acinetobacter sp. ANC 3929]
gi|491294799	76	34607	3	3	1	1	0.10	hypothetical protein [Acinetobacter sp. ANC 3929]
gi|491294799	106	34607	4	4	1	1	0.10	hypothetical protein [Acinetobacter sp. ANC 3929]
gi|490895056	57	14550	1	1	1	1	0.23	hypothetical protein [Acinetobacter sp. CIP 102159]
gi|491320311	30	20361	1	1	1	1	0.17	hypothetical protein [Acinetobacter sp. CIP 53.82]
gi|490912142	73	19242	1	1	1	1	0.18	hypothetical protein [Acinetobacter sp. NIPH 758]
gi|490912142	149	19242	6	6	1	1	0.18	hypothetical protein [Acinetobacter sp. NIPH 758]
gi|490912142	255	19242	10	10	1	1	0.18	hypothetical protein [Acinetobacter sp. NIPH 758]
gi|490922626	170	44276	6	6	5	5	0.43	hypothetical protein [Acinetobacter sp. NIPH 899]
gi|491117354	135	7350	3	3	2	2	1.20	hypothetical protein [Acinetobacter towneri]
gi|491017368	56	70187	1	1	1	1	0.05	hypothetical protein [Acinetobacter venetianus]
gi|517035873	48	77046	1	1	1	1	0.04	hypothetical protein [actinobacterium SCGC AAA278-I18]
gi|517516928	59	65656	1	1	1	1	0.05	hypothetical protein [Actinokineospora enzanensis]
gi|648621885	75	42002	2	2	1	1	0.08	hypothetical protein [Actinomadura flavalba]
gi|517487649	57	58034	1	1	1	1	0.06	hypothetical protein [Actinomadura flavalba]
gi|648621885	68	42002	1	1	1	1	0.08	hypothetical protein [Actinomadura flavalba]
gi|517487649	66	58034	1	1	1	1	0.06	hypothetical protein [Actinomadura flavalba]
gi|648621885	65	42002	1	1	1	1	0.08	hypothetical protein [Actinomadura flavalba]
gi|556604398	55	48633	2	2	1	1	0.07	hypothetical protein [Actinoplanes friuliensis]
gi|556601695	57	38848	1	1	1	1	0.09	hypothetical protein [Actinoplanes friuliensis]
gi|556601695	67	38848	2	2	1	1	0.09	hypothetical protein [Actinoplanes friuliensis]
gi|556604398	51	48633	1	1	1	1	0.07	hypothetical protein [Actinoplanes friuliensis]
gi|556601695	69	38848	2	2	1	1	0.09	hypothetical protein [Actinoplanes friuliensis]
gi|556605621	58	17367	1	1	1	1	0.20	hypothetical protein [Actinoplanes friuliensis]
gi|522062236	62	130547	2	2	1	1	0.03	hypothetical protein [Actinopolymorpha alba]
gi|648460162	102	10494	2	2	1	1	0.33	hypothetical protein [Actinopolyspora halophila]
gi|648460162	92	10494	1	1	1	1	0.33	hypothetical protein [Actinopolyspora halophila]
gi|648460162	68	10494	1	1	1	1	0.33	hypothetical protein [Actinopolyspora halophila]
gi|506285795	64	17768	1	1	1	1	0.19	hypothetical protein [Actinosynnema mirum]
gi|506285795	61	17768	2	2	1	1	0.19	hypothetical protein [Actinosynnema mirum]
gi|506285795	93	17768	3	3	1	1	0.19	hypothetical protein [Actinosynnema mirum]
gi|488801473	62	153587	1	1	1	1	0.02	hypothetical protein [Afipia clevelandensis]
gi|517519973	62	14417	2	2	1	1	0.24	hypothetical protein [Ahrensia kielensis]
gi|493493024	52	43368	1	1	1	1	0.08	hypothetical protein [Alicyclobacillus hesperidum]
gi|490457299	51	63673	1	1	1	1	0.05	hypothetical protein [Alistipes putredinis]
gi|499949151	63	18472	1	1	1	1	0.18	hypothetical protein [Alkalilimnicola ehrlichii]
gi|499949151	55	18472	1	1	1	1	0.18	hypothetical protein [Alkalilimnicola ehrlichii]
gi|516069562	61	24452	1	1	1	1	0.14	hypothetical protein [alpha proteobacterium LLX12A]
gi|518865437	60	30282	1	1	1	1	0.11	hypothetical protein [alpha proteobacterium SCGC AAA536-G10]
gi|640206690	74	40907	2	2	1	1	0.08	hypothetical protein [Aminobacterium mobile]
gi|640206690	88	40907	2	2	1	1	0.08	hypothetical protein [Aminobacterium mobile]
gi|640206690	105	40907	3	3	1	1	0.08	hypothetical protein [Aminobacterium mobile]
gi|522123445	60	143435	1	1	1	1	0.02	hypothetical protein [Amycolatopsis alba]
gi|491308733	62	175628	1	1	1	1	0.02	hypothetical protein [Amycolatopsis azurea]
gi|491296441	58	50999	1	1	1	1	0.06	hypothetical protein [Amycolatopsis azurea]
gi|522155496	80	26627	2	2	1	1	0.13	hypothetical protein [Amycolatopsis nigrescens]
gi|522158907	66	34009	1	1	1	1	0.10	hypothetical protein [Amycolatopsis nigrescens]
gi|522155496	61	26627	1	1	1	1	0.13	hypothetical protein [Amycolatopsis nigrescens]
gi|522158907	58	34009	2	2	1	1	0.10	hypothetical protein [Amycolatopsis nigrescens]
gi|654475295	71	31551	1	1	1	1	0.11	hypothetical protein [Amycolatopsis taiwanensis]
gi|503572484	54	63034	1	1	1	1	0.05	hypothetical protein [Amycolicicoccus subflavus]
gi|500744359	55	135381	1	1	1	1	0.02	hypothetical protein [Anaeromyxobacter sp. Fw109-5]
gi|500744359	53	135381	1	1	1	1	0.02	hypothetical protein [Anaeromyxobacter sp. Fw109-5]
gi|500744359	64	135381	1	1	1	1	0.02	hypothetical protein [Anaeromyxobacter sp. Fw109-5]
gi|511073821	65	20774	2	2	1	1	0.16	hypothetical protein [Anaerotruncus sp. G3(2012)]
gi|511073821	61	20774	1	1	1	1	0.16	hypothetical protein [Anaerotruncus sp. G3(2012)]
gi|499182873	60	47951	1	1	1	1	0.07	hypothetical protein [Aquifex aeolicus]
gi|499182873	74	47951	1	1	1	1	0.07	hypothetical protein [Aquifex aeolicus]
gi|499182873	97	47951	3	3	1	1	0.07	hypothetical protein [Aquifex aeolicus]
gi|490645887	51	37117	1	1	1	1	0.09	hypothetical protein [Arcobacter butzleri]
gi|490645887	56	37117	1	1	1	1	0.09	hypothetical protein [Arcobacter butzleri]
gi|490645887	56	37117	7	7	1	1	0.09	hypothetical protein [Arcobacter butzleri]
gi|518311698	53	14857	1	1	1	1	0.23	hypothetical protein [Arthrobacter sp. TB 23]
gi|518311698	101	14857	3	3	1	1	0.23	hypothetical protein [Arthrobacter sp. TB 23]
gi|518311698	84	14857	2	2	1	1	0.23	hypothetical protein [Arthrobacter sp. TB 23]
gi|505248060	52	78114	1	1	1	1	0.04	hypothetical protein [Azoarcus sp. KH32C]
gi|655958442	59	62236	1	1	1	1	0.05	hypothetical protein [Azohydromonas australica]
gi|655965421	42	16755	1	1	1	1	0.20	hypothetical protein [Azospirillum halopraeferens]
gi|446365392	102	7521	3	3	1	1	0.47	hypothetical protein [Bacillus cereus]
gi|488066451	79	15336	2	2	1	1	0.22	hypothetical protein [Bacillus cereus]
gi|446267296	56	20487	1	1	1	1	0.16	hypothetical protein [Bacillus cereus]
gi|446276728	52	27039	1	1	1	1	0.12	hypothetical protein [Bacillus cereus]
gi|446311607	53	232442	1	1	1	1	0.01	hypothetical protein [Bacillus cereus]
gi|446276728	59	27039	3	3	1	1	0.12	hypothetical protein [Bacillus cereus]
gi|446267296	61	20487	1	1	1	1	0.16	hypothetical protein [Bacillus cereus]
gi|488066451	100	15336	3	3	1	1	0.22	hypothetical protein [Bacillus cereus]
gi|446365392	89	7521	2	2	1	1	0.47	hypothetical protein [Bacillus cereus]
gi|446276728	65	27039	4	4	1	1	0.12	hypothetical protein [Bacillus cereus]
gi|507021937	64	38473	1	1	1	1	0.09	hypothetical protein [Bacillus cereus]
gi|518223765	56	73567	1	1	1	1	0.04	hypothetical protein [Bacillus endophyticus]
gi|518223765	57	73567	1	1	1	1	0.04	hypothetical protein [Bacillus endophyticus]
gi|640597443	64	38100	1	1	1	1	0.09	hypothetical protein [Bacillus mannanilyticus]
gi|640597443	55	38100	1	1	1	1	0.09	hypothetical protein [Bacillus mannanilyticus]
gi|490568648	51	25301	1	1	1	1	0.13	hypothetical protein [Bacillus methanolicus]
gi|490568648	55	25301	1	1	1	1	0.13	hypothetical protein [Bacillus methanolicus]
gi|505406913	60	39294	1	1	1	1	0.08	hypothetical protein [Bacillus sp. 1NLA3E]
gi|505406913	59	39294	1	1	1	1	0.08	hypothetical protein [Bacillus sp. 1NLA3E]
gi|495417578	58	61005	1	1	1	1	0.05	hypothetical protein [Bacteroides coprophilus]
gi|492365381	73	9698	1	1	1	1	0.36	hypothetical protein [Bacteroides fragilis]
gi|488623873	58	74602	1	1	1	1	0.04	hypothetical protein [Bacteroides sp. HPS0048]
gi|494112904	61	5325	1	1	1	1	0.68	hypothetical protein [Bifidobacterium longum]
gi|551237114	77	137533	1	1	1	1	0.02	hypothetical protein [Bifidobacterium pseudolongum]
gi|518781969	53	40656	1	1	1	1	0.08	hypothetical protein [Bordetella sp. FB-8]
gi|517477453	26	91512	1	1	1	1	0.04	hypothetical protein [Bradyrhizobium japonicum]
gi|489486501	66	14963	4	4	1	1	0.23	hypothetical protein [Brevibacillus borstelensis]
gi|489486501	62	14963	3	3	1	1	0.23	hypothetical protein [Brevibacillus borstelensis]
gi|489486501	59	14963	2	2	1	1	0.23	hypothetical protein [Brevibacillus borstelensis]
gi|647376807	63	12680	1	1	1	1	0.27	hypothetical protein [Brevibacterium sp. VCM10]
gi|489256187	79	36875	2	2	1	1	0.09	hypothetical protein [Brevundimonas diminuta]
gi|489256187	54	36875	1	1	1	1	0.09	hypothetical protein [Brevundimonas diminuta]
gi|489256187	131	36875	6	6	1	1	0.09	hypothetical protein [Brevundimonas diminuta]
gi|656057257	63	33377	1	1	1	1	0.10	hypothetical protein [Budvicia aquatica]
gi|656057257	67	33377	1	1	1	1	0.10	hypothetical protein [Budvicia aquatica]
gi|654280026	40	22493	1	1	1	1	0.15	hypothetical protein [Burkholderia acidipaludis]
gi|493814665	56	46122	1	1	1	1	0.07	hypothetical protein [Burkholderia ambifaria]
gi|493806942	59	29172	3	3	1	1	0.11	hypothetical protein [Burkholderia ambifaria]
gi|493814665	61	46122	1	1	1	1	0.07	hypothetical protein [Burkholderia ambifaria]
gi|499671208	55	37906	1	1	1	1	0.09	hypothetical protein [Burkholderia lata]
gi|501372608	68	13813	2	2	1	1	0.25	hypothetical protein [Burkholderia phymatum]
gi|501372608	76	13813	2	2	1	1	0.25	hypothetical protein [Burkholderia phymatum]
gi|501372608	62	13813	1	1	1	1	0.25	hypothetical protein [Burkholderia phymatum]
gi|517251272	59	57642	1	1	1	1	0.06	hypothetical protein [Burkholderia sp. JPY347]
gi|551035716	105	28192	3	3	1	1	0.12	hypothetical protein [Butyrivibrio sp. AE3009]
gi|551035716	121	28192	4	4	1	1	0.12	hypothetical protein [Butyrivibrio sp. AE3009]
gi|640334386	37	49429	1	1	1	1	0.07	hypothetical protein [Butyrivibrio sp. FCS014]
gi|647307387	60	68388	2	2	1	1	0.05	hypothetical protein [Caldicoprobacter oshimai]
gi|647307387	55	68388	1	1	1	1	0.05	hypothetical protein [Caldicoprobacter oshimai]
gi|504244778	66	49355	1	1	1	1	0.07	hypothetical protein [Caldilinea aerophila]
gi|518318285	56	58273	3	3	1	1	0.06	hypothetical protein [Calothrix sp. PCC 7103]
gi|518318285	53	58273	1	1	1	1	0.06	hypothetical protein [Calothrix sp. PCC 7103]
gi|518318285	53	58273	2	2	1	1	0.06	hypothetical protein [Calothrix sp. PCC 7103]
gi|557308536	169	20716	12	12	1	1	0.35	hypothetical protein [Campylobacter fetus]
gi|557308536	113	20716	7	7	1	1	0.16	hypothetical protein [Campylobacter fetus]
gi|557308536	163	20716	13	13	1	1	0.16	hypothetical protein [Campylobacter fetus]
gi|551165596	55	56774	3	3	1	1	0.06	hypothetical protein [Candidatus Latescibacter anaerobius]
gi|551165596	44	56774	1	1	1	1	0.06	hypothetical protein [Candidatus Latescibacter anaerobius]
gi|551165596	44	56774	3	3	1	1	0.06	hypothetical protein [Candidatus Latescibacter anaerobius]
gi|503013229	50	21094	1	1	1	1	0.16	hypothetical protein [Candidatus Nitrospira defluvii]
gi|512709207	63	165910	2	2	1	1	0.02	hypothetical protein [Capnocytophaga sp. oral taxon 336]
gi|655002401	54	46738	1	1	1	1	0.07	hypothetical protein [Chitinilyticum aquatile]
gi|655006959	69	87011	1	1	1	1	0.04	hypothetical protein [Chitinilyticum litopenaei]
gi|655006959	105	87011	4	4	1	1	0.04	hypothetical protein [Chitinilyticum litopenaei]
gi|654998264	56	59947	1	1	1	1	0.05	hypothetical protein [Chitinimonas koreensis]
gi|654998264	53	59947	1	1	1	1	0.05	hypothetical protein [Chitinimonas koreensis]
gi|499447455	59	45335	1	1	1	1	0.07	hypothetical protein [Chromobacterium violaceum]
gi|494036354	79	15624	2	2	1	1	0.22	hypothetical protein [Chthoniobacter flavus]
gi|545414405	59	25002	1	1	1	1	0.13	hypothetical protein [Clostridiales bacterium oral taxon 876]
gi|639745987	85	72419	1	1	1	1	0.05	hypothetical protein [Clostridiales bacterium VE202-14]
gi|639745987	89	72419	1	1	1	1	0.05	hypothetical protein [Clostridiales bacterium VE202-14]
gi|488644745	56	73213	1	1	1	1	0.04	hypothetical protein [Clostridium butyricum]
gi|488644745	59	73213	1	1	1	1	0.04	hypothetical protein [Clostridium butyricum]
gi|488646024	51	45459	1	1	1	1	0.07	hypothetical protein [Clostridium butyricum]
gi|496653768	61	41912	1	1	1	1	0.08	hypothetical protein [Clostridium sp. 7_3_54FAA]
gi|515984408	71	60763	2	2	1	1	0.05	hypothetical protein [Clostridium tunisiense]
gi|515984408	87	60763	5	5	1	1	0.05	hypothetical protein [Clostridium tunisiense]
gi|652637293	48	63202	1	1	1	1	0.05	hypothetical protein [Conexibacter woesei]
gi|490987454	58	16558	1	1	1	1	0.20	hypothetical protein [Coprococcus eutactus]
gi|490987454	63	16558	2	2	1	1	0.20	hypothetical protein [Coprococcus eutactus]
gi|491537626	57	132550	1	1	1	1	0.02	hypothetical protein [Corynebacterium glucuronolyticum]
gi|517409133	56	322238	2	2	1	1	0.01	hypothetical protein [Corynebacterium pilosum]
gi|517409133	55	322238	3	3	1	1	0.01	hypothetical protein [Corynebacterium pilosum]
gi|517409133	54	322238	2	2	1	1	0.01	hypothetical protein [Corynebacterium pilosum]
gi|512462420	57	40112	1	1	1	1	0.08	hypothetical protein [Corynebacterium sp. HFH0082]
gi|512462420	67	40112	2	2	1	1	0.08	hypothetical protein [Corynebacterium sp. HFH0082]
gi|494514157	58	41294	1	1	1	1	0.08	hypothetical protein [Crocosphaera watsonii]
gi|495551762	64	9663	1	1	1	1	0.36	hypothetical protein [Cyanothece sp. CCY0110]
gi|495551762	63	9663	1	1	1	1	0.36	hypothetical protein [Cyanothece sp. CCY0110]
gi|495551762	76	9663	2	2	1	1	0.36	hypothetical protein [Cyanothece sp. CCY0110]
gi|493318910	60	32369	1	1	1	1	0.10	hypothetical protein [Cylindrospermopsis raciborskii]
gi|653253311	73	74347	3	3	1	1	0.04	hypothetical protein [Dechloromonas agitata]
gi|518418197	36	112719	1	1	1	1	0.03	hypothetical protein [Deinococcus apachensis]
gi|501161795	64	13531	2	2	1	1	0.25	hypothetical protein [Delftia acidovorans]
gi|522075771	267	11889	5	5	1	1	0.29	hypothetical protein [Desulfobacter curvatus]
gi|522075771	206	11889	4	4	1	1	0.29	hypothetical protein [Desulfobacter curvatus]
gi|522075771	322	11889	8	8	1	1	0.29	hypothetical protein [Desulfobacter curvatus]
gi|655137457	45	63057	1	1	1	1	0.05	hypothetical protein [Desulfobulbus mediterraneus]
gi|503952839	58	35991	1	1	1	1	0.09	hypothetical protein [Desulfosporosinus orientis]
gi|503952839	60	35991	1	1	1	1	0.09	hypothetical protein [Desulfosporosinus orientis]
gi|492831789	57	7555	1	1	1	1	0.47	hypothetical protein [Desulfovibrio africanus]
gi|550909242	65	50929	1	1	1	1	0.06	hypothetical protein [Desulfovibrio longus]
gi|550909242	63	50929	2	2	1	1	0.06	hypothetical protein [Desulfovibrio longus]
gi|550909242	57	50929	1	1	1	1	0.06	hypothetical protein [Desulfovibrio longus]
gi|516839060	59	39523	1	1	1	1	0.08	hypothetical protein [Desulfovibrio oxyclinae]
gi|652936326	65	22538	1	1	1	1	0.15	hypothetical protein [Desulfovibrio putealis]
gi|652936326	81	22538	4	4	1	1	0.15	hypothetical protein [Desulfovibrio putealis]
gi|503403699	59	29055	1	1	1	1	0.11	hypothetical protein [Desulfurobacterium thermolithotrophum]
gi|518682176	57	7567	1	1	1	1	0.47	hypothetical protein [Dickeya zeae]
gi|490774638	64	32298	2	2	1	1	0.10	hypothetical protein [Dolosigranulum pigrum]
gi|491477066	85	83249	2	2	1	1	0.04	hypothetical protein [Dorea formicigenerans]
gi|491477066	73	83249	2	2	1	1	0.04	hypothetical protein [Dorea formicigenerans]
gi|517287132	67	24836	1	1	1	1	0.13	hypothetical protein [Echinicola pacifica]
gi|517287132	93	24836	3	3	1	1	0.13	hypothetical protein [Echinicola pacifica]
gi|517287132	94	24836	3	3	1	1	0.13	hypothetical protein [Echinicola pacifica]
gi|517843409	56	40311	1	1	1	1	0.08	hypothetical protein [Elioraea tepidiphila]
gi|517845851	220	36975	5	5	3	3	0.41	hypothetical protein [Elioraea tepidiphila]
gi|504840397	58	67391	1	1	1	1	0.05	hypothetical protein [Emticicia oligotrophica]
gi|504840397	84	67391	5	5	1	1	0.05	hypothetical protein [Emticicia oligotrophica]
gi|510931574	60	20512	1	1	1	1	0.16	hypothetical protein [Enterococcus cecorum]
gi|510931574	59	20512	1	1	1	1	0.16	hypothetical protein [Enterococcus cecorum]
gi|488284969	66	12526	1	1	1	1	0.27	hypothetical protein [Enterococcus faecalis]
gi|488284969	65	12526	3	3	1	1	0.27	hypothetical protein [Enterococcus faecalis]
gi|498450534	271	15547	12	12	1	1	0.22	hypothetical protein [Enterococcus pallens]
gi|498450534	217	15547	11	11	1	1	0.22	hypothetical protein [Enterococcus pallens]
gi|498450534	208	15547	9	9	1	1	0.22	hypothetical protein [Enterococcus pallens]
gi|648243566	63	16521	1	1	1	1	0.20	hypothetical protein [Enterovibrio calviensis]
gi|496003687	67	12699	2	2	1	1	0.27	hypothetical protein [Erysipelotrichaceae bacterium 2_2_44A]
gi|446372861	64	27849	1	1	1	1	0.12	hypothetical protein [Escherichia coli]
gi|496585197	58	22930	2	2	1	1	0.15	hypothetical protein [Fibrisoma limi]
gi|496143652	55	10760	1	1	1	1	0.32	hypothetical protein [Flavobacteria bacterium MS024-3C]
gi|652630199	76	46277	2	2	1	1	0.07	hypothetical protein [Flexibacter roseolus]
gi|652630199	67	46277	1	1	1	1	0.07	hypothetical protein [Flexibacter roseolus]
gi|494922284	55	71111	1	1	1	1	0.05	hypothetical protein [Formosa sp. AK20]
gi|503186816	61	43574	1	1	1	1	0.08	hypothetical protein [Frankia sp. EuI1c]
gi|492768604	48	145919	1	1	1	1	0.02	hypothetical protein [Fusobacterium necrophorum]
gi|492820374	77	49532	1	1	1	1	0.07	hypothetical protein [Fusobacterium ulcerans]
gi|492820374	55	49532	1	1	1	1	0.07	hypothetical protein [Fusobacterium ulcerans]
gi|492747787	66	13478	1	1	1	1	0.25	hypothetical protein [Fusobacterium varium]
gi|497355519	56	27673	1	1	1	1	0.12	hypothetical protein [gamma proteobacterium IMCC1989]
gi|501981140	53	23689	1	1	1	1	0.14	hypothetical protein [Gemmatimonas aurantiaca]
gi|500473160	119	33344	3	3	1	1	0.10	hypothetical protein [Geobacter uraniireducens]
gi|500473160	77	33344	2	2	1	1	0.10	hypothetical protein [Geobacter uraniireducens]
gi|500473160	83	33344	2	2	1	1	0.10	hypothetical protein [Geobacter uraniireducens]
gi|501181520	66	40923	1	1	1	1	0.08	hypothetical protein [Gluconacetobacter diazotrophicus]
gi|497366502	57	53755	1	1	1	1	0.06	hypothetical protein [Gordonia neofelifaecis]
gi|497366502	54	53755	1	1	1	1	0.06	hypothetical protein [Gordonia neofelifaecis]
gi|494173456	44	15211	1	1	1	1	0.22	hypothetical protein [Halomonas boliviensis]
gi|446827896	58	43108	1	1	1	1	0.08	hypothetical protein [Helicobacter pylori]
gi|516023977	106	42222	1	1	1	1	0.08	hypothetical protein [Herbaspirillum seropedicae]
gi|517238679	50	37380	1	1	1	1	0.09	hypothetical protein [Hoeflea sp. 108]
gi|518790297	56	30423	1	1	1	1	0.11	hypothetical protein [Hymenobacter aerophilus]
gi|518790297	57	30423	2	2	1	1	0.11	hypothetical protein [Hymenobacter aerophilus]
gi|502979774	81	51267	1	1	1	1	0.06	hypothetical protein [Hyphomicrobium denitrificans]
gi|502979774	66	51267	1	1	1	1	0.06	hypothetical protein [Hyphomicrobium denitrificans]
gi|648404741	58	41841	1	1	1	1	0.08	hypothetical protein [Ideonella sp. B508-1]
gi|494497197	66	31919	2	2	1	1	0.10	hypothetical protein [Intestinibacter bartlettii]
gi|494497197	68	31919	2	2	1	1	0.10	hypothetical protein [Intestinibacter bartlettii]
gi|516486364	52	43363	1	1	1	1	0.08	hypothetical protein [Janthinobacterium sp. CG3]
gi|516955116	62	27285	1	1	1	1	0.12	hypothetical protein [Kaistia granuli]
gi|517452486	59	36471	1	1	1	1	0.09	hypothetical protein [Kangiella aquimarina]
gi|490254920	59	109156	1	1	1	1	0.03	hypothetical protein [Klebsiella pneumoniae]
gi|490254920	62	109156	1	1	1	1	0.03	hypothetical protein [Klebsiella pneumoniae]
gi|495197425	57	32130	1	1	1	1	0.10	hypothetical protein [Ktedonobacter racemifer]
gi|644684270	67	52411	1	1	1	1	0.06	hypothetical protein [Kutzneria albida]
gi|644684270	93	52411	5	5	1	1	0.06	hypothetical protein [Kutzneria albida]
gi|496566704	91	22886	3	3	1	1	0.15	hypothetical protein [Lachnospiraceae bacterium 1_4_56FAA]
gi|496566704	66	22886	1	1	1	1	0.15	hypothetical protein [Lachnospiraceae bacterium 1_4_56FAA]
gi|496566704	69	22886	3	3	1	1	0.31	hypothetical protein [Lachnospiraceae bacterium 1_4_56FAA]
gi|511034208	68	37489	1	1	1	1	0.09	hypothetical protein [Lachnospiraceae bacterium 3-1]
gi|652834788	60	39455	2	2	1	1	0.08	hypothetical protein [Lachnospiraceae bacterium YSB2008]
gi|489668159	53	42666	1	1	1	1	0.08	hypothetical protein [Lactobacillus casei]
gi|640585062	34	218034	1	1	1	1	0.01	hypothetical protein [Lactobacillus kitasatonis]
gi|489811799	60	24252	1	1	1	1	0.14	hypothetical protein [Lactobacillus oris]
gi|491919210	83	55351	4	4	1	1	0.06	hypothetical protein [Lautropia mirabilis]
gi|491919210	73	55351	2	2	1	1	0.06	hypothetical protein [Lautropia mirabilis]
gi|491919210	104	55351	6	6	1	1	0.06	hypothetical protein [Lautropia mirabilis]
gi|493924487	37	34564	1	1	1	1	0.10	hypothetical protein [Legionella drancourtii]
gi|652981354	90	24098	4	4	1	1	0.30	hypothetical protein [Leisingera caerulea]
gi|652981354	58	24098	1	1	1	1	0.14	hypothetical protein [Leisingera caerulea]
gi|652981354	74	24098	3	3	2	2	0.48	hypothetical protein [Leisingera caerulea]
gi|515856382	61	63809	1	1	1	1	0.05	hypothetical protein [Leptolyngbya boryana]
gi|523638052	110	131390	3	3	1	1	0.02	hypothetical protein [Leptospira alstoni]
gi|523638052	109	131390	3	3	1	1	0.02	hypothetical protein [Leptospira alstoni]
gi|523638052	91	131390	2	2	1	1	0.02	hypothetical protein [Leptospira alstoni]
gi|495867285	51	27680	1	1	1	1	0.12	hypothetical protein [Leptospira licerasiae]
gi|489094931	47	59266	1	1	1	1	0.06	hypothetical protein [Leptospira weilii]
gi|493858857	41	7834	1	1	1	1	0.45	hypothetical protein [Leptotrichia hofstadii]
gi|516404779	72	38246	4	4	1	1	0.09	hypothetical protein [Leucobacter salsicius]
gi|522027069	44	38701	1	1	1	1	0.09	hypothetical protein [Lewinella cohaerens]
gi|522024204	51	14712	1	1	1	1	0.23	hypothetical protein [Lewinella cohaerens]
gi|545457148	58	25274	1	1	1	1	0.13	hypothetical protein [Loktanella cinnabarina]
gi|496310103	59	35244	1	1	1	1	0.09	hypothetical protein [Luminiphilus syltensis]
gi|653079944	54	41640	1	1	1	1	0.08	hypothetical protein [Marinimicrobium agarilyticum]
gi|653079944	58	41640	2	2	1	1	0.08	hypothetical protein [Marinimicrobium agarilyticum]
gi|653079944	74	41640	2	2	1	1	0.08	hypothetical protein [Marinimicrobium agarilyticum]
gi|504061941	65	54300	2	2	1	1	0.06	hypothetical protein [Marinitoga piezophila]
gi|504061941	58	54300	1	1	1	1	0.06	hypothetical protein [Marinitoga piezophila]
gi|504061941	54	54300	1	1	1	1	0.06	hypothetical protein [Marinitoga piezophila]
gi|496226193	70	32058	5	5	1	1	0.10	hypothetical protein [Marinobacter santoriniensis]
gi|496226193	62	32058	2	2	1	1	0.10	hypothetical protein [Marinobacter santoriniensis]
gi|522175098	80	36581	2	2	2	2	0.19	hypothetical protein [Marinobacterium rhizophilum]
gi|491905444	57	58814	1	1	1	1	0.06	hypothetical protein [Massilia timonae]
gi|518696273	68	50071	1	1	1	1	0.07	hypothetical protein [Mesorhizobium loti]
gi|563869628	70	6599	4	4	1	1	0.55	hypothetical protein [Mesorhizobium sp. L2C089B000]
gi|563869628	61	6599	2	2	1	1	0.55	hypothetical protein [Mesorhizobium sp. L2C089B000]
gi|563543281	53	9988	1	1	1	1	0.35	hypothetical protein [Mesorhizobium sp. LNJC386A00]
gi|517072874	65	24537	1	1	1	1	0.14	hypothetical protein [Methylobacterium sp. WSM2598]
gi|517218951	62	32997	1	1	1	1	0.10	hypothetical protein [Methylocystis rosea]
gi|517218951	82	32997	2	2	1	1	0.10	hypothetical protein [Methylocystis rosea]
gi|517218951	61	32997	1	1	1	1	0.10	hypothetical protein [Methylocystis rosea]
gi|551328730	67	52939	3	3	1	1	0.06	hypothetical protein [Methylohalobius crimeensis]
gi|503913073	61	26253	1	1	1	1	0.13	hypothetical protein [Methylomicrobium alcaliphilum]
gi|495382933	67	77897	1	1	1	1	0.04	hypothetical protein [Methylophilales bacterium HTCC2181]
gi|522050324	66	106889	2	2	1	1	0.03	hypothetical protein [Methylosarcina fibrata]
gi|522050324	77	106889	4	4	1	1	0.03	hypothetical protein [Methylosarcina fibrata]
gi|522050324	69	106889	3	3	1	1	0.03	hypothetical protein [Methylosarcina fibrata]
gi|495340165	81	53761	1	1	1	1	0.06	hypothetical protein [Methyloversatilis universalis]
gi|519009729	85	54035	1	1	1	1	0.06	hypothetical protein [Methyloversatilis universalis]
gi|519008835	63	82365	1	1	1	1	0.04	hypothetical protein [Methyloversatilis universalis]
gi|495340165	47	53761	1	1	1	1	0.06	hypothetical protein [Methyloversatilis universalis]
gi|518703984	233	56071	6	6	3	3	0.19	hypothetical protein [Methylovulum miyakonense]
gi|518703984	337	56071	11	11	3	3	0.41	hypothetical protein [Methylovulum miyakonense]
gi|493683701	58	9528	1	1	1	1	0.36	hypothetical protein [Microcoleus vaginatus]
gi|489977145	82	18027	6	6	1	1	0.19	hypothetical protein [Mycobacterium fortuitum]
gi|489978012	71	11960	1	1	1	1	0.29	hypothetical protein [Mycobacterium fortuitum]
gi|489977145	83	18027	4	4	1	1	0.19	hypothetical protein [Mycobacterium fortuitum]
gi|489977145	77	18027	6	6	1	1	0.19	hypothetical protein [Mycobacterium fortuitum]
gi|489980977	34	29943	1	1	1	1	0.11	hypothetical protein [Mycobacterium fortuitum]
gi|493285227	56	25608	1	1	1	1	0.13	hypothetical protein [Mycobacterium tusciae]
gi|493285227	72	25608	1	1	1	1	0.13	hypothetical protein [Mycobacterium tusciae]
gi|490933250	62	188840	1	1	1	1	0.02	hypothetical protein [Mycoplasma canis]
gi|490933250	63	188840	3	3	1	1	0.02	hypothetical protein [Mycoplasma canis]
gi|659858372	60	96414	2	2	1	1	0.03	hypothetical protein [Mycoplasma opalescens]
gi|659858372	63	96414	3	3	1	1	0.03	hypothetical protein [Mycoplasma opalescens]
gi|659858372	71	96414	3	3	1	1	0.03	hypothetical protein [Mycoplasma opalescens]
gi|488711008	59	10198	1	1	1	1	0.34	hypothetical protein [Myxococcus sp. (contaminant ex DSM 436)]
gi|505163229	55	77428	1	1	1	1	0.04	hypothetical protein [Myxococcus stipitatus]
gi|655020072	71	67709	1	1	1	1	0.05	hypothetical protein [Neptunomonas japonica]
gi|551357468	58	87999	3	3	2	2	0.08	hypothetical protein [Nevskia ramosa]
gi|517457994	59	54375	1	1	1	1	0.06	hypothetical protein [Niabella aurantiaca]
gi|503319415	39	30824	1	1	1	1	0.11	hypothetical protein [Nitratifractor salsuginis]
gi|495750607	55	54879	1	1	1	1	0.06	hypothetical protein [Nitrolancea hollandica]
gi|502799572	73	67181	4	4	1	1	0.05	hypothetical protein [Nitrosococcus halophilus]
gi|502799572	57	67181	1	1	1	1	0.05	hypothetical protein [Nitrosococcus halophilus]
gi|490285264	174	50128	2	2	1	1	0.07	hypothetical protein [Nitrosospira sp. APG3]
gi|490285264	111	50128	1	1	1	1	0.07	hypothetical protein [Nitrosospira sp. APG3]
gi|663749412	58	38989	1	1	1	1	0.08	hypothetical protein [Nocardia rhamnosiphila]
gi|663744035	45	47276	1	1	1	1	0.07	hypothetical protein [Nocardia rhamnosiphila]
gi|504721383	57	13280	1	1	1	1	0.26	hypothetical protein [Nocardiopsis alba]
gi|516213261	81	20582	1	1	1	1	0.16	hypothetical protein [Nocardiopsis gilva]
gi|516108514	70	51701	2	2	1	1	0.06	hypothetical protein [Nocardiopsis halophila]
gi|544817660	58	104781	1	1	1	1	0.03	hypothetical protein [Novosphingobium lindaniclasticum]
gi|544817660	93	104781	3	3	2	2	0.06	hypothetical protein [Novosphingobium lindaniclasticum]
gi|655247236	67	104855	2	2	1	1	0.03	hypothetical protein [Novosphingobium sp. B-7]
gi|504963531	66	40855	1	1	1	1	0.08	hypothetical protein [Oscillatoria acuminata]
gi|516328559	52	40051	2	2	1	1	0.08	hypothetical protein [Oscillatoria sp. PCC 10802]
gi|516328559	63	40051	4	4	1	1	0.08	hypothetical protein [Oscillatoria sp. PCC 10802]
gi|647567468	48	43363	1	1	1	1	0.08	hypothetical protein [Paenibacillus ehimensis]
gi|518362671	48	27222	1	1	1	1	0.12	hypothetical protein [Paenibacillus ginsengihumi]
gi|648240153	57	35026	1	1	1	1	0.09	hypothetical protein [Paenibacillus senegalensis]
gi|565884916	29	17053	1	1	1	1	0.20	hypothetical protein [Paenibacillus sp. JCM 10914]
gi|655105284	57	49373	1	1	1	1	0.07	hypothetical protein [Paenibacillus sp. UNC451MF]
gi|502570745	53	9852	1	1	1	1	0.35	hypothetical protein [Paenibacillus sp. Y412MC10]
gi|545154596	64	13560	2	2	1	1	0.25	hypothetical protein [Pantoea dispersa]
gi|544757135	58	54006	2	2	1	1	0.06	hypothetical protein [Pantoea sp. AS-PWVM4]
gi|544757135	62	54006	1	1	1	1	0.06	hypothetical protein [Pantoea sp. AS-PWVM4]
gi|544757135	52	54006	1	1	1	1	0.06	hypothetical protein [Pantoea sp. AS-PWVM4]
gi|517168340	71	59042	2	2	1	1	0.06	hypothetical protein [Pasteurella pneumotropica]
gi|652518689	59	54202	2	2	1	1	0.06	hypothetical protein [Patulibacter minatonensis]
gi|491136569	48	163586	1	1	1	1	0.02	hypothetical protein [Peanut witches'-broom phytoplasma]
gi|491136569	51	163586	1	1	1	1	0.02	hypothetical protein [Peanut witches'-broom phytoplasma]
gi|656258027	71	32848	1	1	1	1	0.10	hypothetical protein [Pedobacter agri]
gi|550428847	52	14814	1	1	1	1	0.23	hypothetical protein [Peptoclostridium difficile]
gi|488813955	63	48515	3	3	1	1	0.07	hypothetical protein [Phaeospirillum molischianum]
gi|488813955	57	48515	1	1	1	1	0.07	hypothetical protein [Phaeospirillum molischianum]
gi|488813955	63	48515	2	2	1	1	0.07	hypothetical protein [Phaeospirillum molischianum]
gi|499457202	58	28606	1	1	1	1	0.12	hypothetical protein [Photorhabdus luminescens]
gi|499457202	64	28606	2	2	1	1	0.12	hypothetical protein [Photorhabdus luminescens]
gi|502674860	57	17803	2	2	1	1	0.19	hypothetical protein [Pirellula staleyi]
gi|488726103	56	54323	16	16	1	1	0.06	hypothetical protein [Planctomyces maris]
gi|488726103	50	54323	5	5	1	1	0.06	hypothetical protein [Planctomyces maris]
gi|493884666	65	36365	1	1	1	1	0.09	hypothetical protein [Planococcus antarcticus]
gi|494027904	61	56418	1	1	1	1	0.06	hypothetical protein [Plesiocystis pacifica]
gi|505295023	57	7834	1	1	1	1	0.45	hypothetical protein [Polaribacter sp. MED152]
gi|505295023	60	7834	2	2	1	1	0.45	hypothetical protein [Polaribacter sp. MED152]
gi|494932443	63	26445	4	4	1	1	0.27	hypothetical protein [Pontibacter sp. BAB1700]
gi|494932443	58	26445	3	3	1	1	0.13	hypothetical protein [Pontibacter sp. BAB1700]
gi|494932443	61	26445	3	3	1	1	0.13	hypothetical protein [Pontibacter sp. BAB1700]
gi|490721453	62	60970	3	3	1	1	0.11	hypothetical protein [Porphyromonas gingivalis]
gi|490721453	70	60970	3	3	1	1	0.11	hypothetical protein [Porphyromonas gingivalis]
gi|490721453	61	60970	2	2	1	1	0.05	hypothetical protein [Porphyromonas gingivalis]
gi|517794586	59	17113	1	1	1	1	0.20	hypothetical protein [Porphyromonas gulae]
gi|493902235	52	6431	1	1	1	1	0.56	hypothetical protein [Prevotella copri]
gi|640651886	43	20030	1	1	1	1	0.17	hypothetical protein [Prevotella fusca]
gi|494006852	58	36111	1	1	1	1	0.09	hypothetical protein [Prevotella marshii]
gi|503030573	62	13427	2	2	1	1	0.25	hypothetical protein [Prevotella melaninogenica]
gi|659854831	56	17293	1	1	1	1	0.20	hypothetical protein [Prevotella sp. 10(H)]
gi|655448457	65	16364	3	3	1	1	0.21	hypothetical protein [Proteobacteria bacterium JGI 0000113-E04]
gi|493709213	68	84174	2	2	1	1	0.04	hypothetical protein [Providencia alcalifaciens]
gi|491045848	91	16803	2	2	1	1	0.20	hypothetical protein [Providencia rettgeri]
gi|504471025	67	21440	1	1	1	1	0.16	hypothetical protein [Providencia stuartii]
gi|516518751	70	28488	1	1	1	1	0.12	hypothetical protein [Pseudomonas fuscovaginae]
gi|655213365	60	87419	1	1	1	1	0.04	hypothetical protein [Pseudomonas parafulva]
gi|489339990	98	22355	3	3	1	1	0.15	hypothetical protein [Pseudomonas putida]
gi|489339990	72	22355	2	2	1	1	0.15	hypothetical protein [Pseudomonas putida]
gi|489339990	66	22355	1	1	1	1	0.15	hypothetical protein [Pseudomonas putida]
gi|520813925	82	51193	2	2	1	1	0.06	hypothetical protein [Pseudomonas sp. CF161]
gi|489375981	80	20460	3	3	2	2	0.36	hypothetical protein [Pseudomonas stutzeri]
gi|489379895	68	13554	1	1	1	1	0.25	hypothetical protein [Pseudomonas stutzeri]
gi|489375981	66	20460	1	1	1	1	0.16	hypothetical protein [Pseudomonas stutzeri]
gi|657347932	45	21258	1	1	1	1	0.16	hypothetical protein [Pseudomonas stutzeri]
gi|489375981	100	20460	5	5	2	2	0.36	hypothetical protein [Pseudomonas stutzeri]
gi|489376585	105	13489	1	1	1	1	0.25	hypothetical protein [Pseudomonas stutzeri]
gi|657347932	51	21258	2	2	1	1	0.16	hypothetical protein [Pseudomonas stutzeri]
gi|639534262	64	107406	1	1	1	1	0.03	hypothetical protein [Pseudomonas syringae]
gi|639532422	56	40892	1	1	1	1	0.08	hypothetical protein [Pseudomonas syringae]
gi|503438108	60	16896	1	1	1	1	0.20	hypothetical protein [Pseudonocardia dioxanivorans]
gi|521258007	69	53880	1	1	1	1	0.06	hypothetical protein [Psychrobacter sp. G]
gi|521258007	144	53880	3	3	1	1	0.06	hypothetical protein [Psychrobacter sp. G]
gi|521258007	205	53880	5	5	1	1	0.06	hypothetical protein [Psychrobacter sp. G]
gi|490765046	71	30279	1	1	1	1	0.11	hypothetical protein [Ralstonia pickettii]
gi|549497632	59	81810	1	1	1	1	0.04	hypothetical protein [Ralstonia pickettii]
gi|489638385	64	12388	1	1	1	1	0.28	hypothetical protein [Rhizobium leguminosarum]
gi|494140431	45	50843	1	1	1	1	0.06	hypothetical protein [Rhodanobacter fulvus]
gi|499914264	62	5879	1	1	1	1	0.61	hypothetical protein [Rhodococcus jostii]
gi|515037347	67	43630	2	2	1	1	0.08	hypothetical protein [Rhodococcus rhodochrous]
gi|515037347	58	43630	1	1	1	1	0.08	hypothetical protein [Rhodococcus rhodochrous]
gi|515037347	59	43630	1	1	1	1	0.08	hypothetical protein [Rhodococcus rhodochrous]
gi|503186394	96	44976	1	1	1	1	0.07	hypothetical protein [Rhodomicrobium vannielii]
gi|503186394	78	44976	1	1	1	1	0.07	hypothetical protein [Rhodomicrobium vannielii]
gi|502605435	57	26533	1	1	1	1	0.13	hypothetical protein [Rhodothermus marinus]
gi|516544908	99	28352	3	3	1	1	0.12	hypothetical protein [Robiginitomaculum antarcticum]
gi|516544908	104	28352	3	3	1	1	0.12	hypothetical protein [Robiginitomaculum antarcticum]
gi|516544908	68	28352	2	2	1	1	0.12	hypothetical protein [Robiginitomaculum antarcticum]
gi|494063112	62	43617	2	2	1	1	0.08	hypothetical protein [Roseomonas cervicalis]
gi|494063112	58	43617	1	1	1	1	0.08	hypothetical protein [Roseomonas cervicalis]
gi|494063112	60	43617	1	1	1	1	0.08	hypothetical protein [Roseomonas cervicalis]
gi|662021327	60	22305	1	1	1	1	0.15	hypothetical protein [Ruegeria pomeroyi]
gi|662021327	59	22305	2	2	1	1	0.15	hypothetical protein [Ruegeria pomeroyi]
gi|657813631	56	119245	1	1	1	1	0.03	hypothetical protein [Saccharopolyspora spinosa]
gi|657813631	55	119245	2	2	1	1	0.03	hypothetical protein [Saccharopolyspora spinosa]
gi|499722534	65	10304	2	2	1	1	0.34	hypothetical protein [Salinibacter ruber]
gi|517648277	99	45227	1	1	1	1	0.07	hypothetical protein [Salinispora pacifica]
gi|517648277	83	45227	1	1	1	1	0.07	hypothetical protein [Salinispora pacifica]
gi|517648277	187	45227	3	3	1	1	0.07	hypothetical protein [Salinispora pacifica]
gi|446168601	59	49849	1	1	1	1	0.07	hypothetical protein [Salmonella enterica]
gi|516263300	78	97892	1	1	1	1	0.03	hypothetical protein [Sandarakinorhabdus sp. AAP62]
gi|502629352	47	6224	1	1	1	1	0.58	hypothetical protein [Sanguibacter keddieii]
gi|497835337	54	73692	1	1	1	1	0.04	hypothetical protein [SAR324 cluster bacterium JCVI-SC AAA005]
gi|498194723	86	27999	2	2	1	1	0.12	hypothetical protein [SAR324 cluster bacterium SCGC AAA001-C10]
gi|498194723	75	27999	2	2	1	1	0.12	hypothetical protein [SAR324 cluster bacterium SCGC AAA001-C10]
gi|518137719	70	95691	1	1	1	1	0.03	hypothetical protein [SAR324 cluster bacterium SCGC AAA240-J09]
gi|652355141	62	34746	1	1	1	1	0.10	hypothetical protein [Sediminibacterium sp. C3]
gi|499955556	58	58706	2	2	1	1	0.06	hypothetical protein [Shewanella frigidimarina]
gi|655363619	65	16006	1	1	1	1	0.21	hypothetical protein [Silanimonas lenta]
gi|515838262	58	56957	1	1	1	1	0.06	hypothetical protein [Sinorhizobium meliloti]
gi|522138477	66	16236	1	1	1	1	0.21	hypothetical protein [Solimonas variicoloris]
gi|654612076	80	97872	1	1	1	1	0.03	hypothetical protein [Solirubrobacterales bacterium URHD0059]
gi|522826038	61	51850	1	1	1	1	0.06	hypothetical protein [Sorangium cellulosum]
gi|522820452	38	11574	1	1	1	1	0.30	hypothetical protein [Sorangium cellulosum]
gi|544635704	55	79536	1	1	1	1	0.04	hypothetical protein [Sphingobacterium paucimobilis]
gi|646359344	83	115632	1	1	1	1	0.03	hypothetical protein [Sphingomonas sp. JGI 0001002-A17]
gi|646359344	56	115632	2	2	1	1	0.03	hypothetical protein [Sphingomonas sp. JGI 0001002-A17]
gi|499862306	56	50968	1	1	1	1	0.06	hypothetical protein [Sphingopyxis alaskensis]
gi|655904192	55	47467	1	1	1	1	0.07	hypothetical protein [Spirochaeta cellobiosiphila]
gi|551340890	36	92198	1	1	1	1	0.04	hypothetical protein [Spongiibacter tropicus]
gi|655912193	75	31157	2	2	1	1	0.11	hypothetical protein [Sporocytophaga myxococcoides]
gi|655912193	66	31157	1	1	1	1	0.11	hypothetical protein [Sporocytophaga myxococcoides]
gi|655912193	68	31157	2	2	1	1	0.11	hypothetical protein [Sporocytophaga myxococcoides]
gi|647405832	59	12989	1	1	1	1	0.26	hypothetical protein [Sporosarcina sp. D27]
gi|490251499	60	13059	1	1	1	1	0.26	hypothetical protein [Stenotrophomonas maltophilia]
gi|490376777	65	13958	1	1	1	1	0.24	hypothetical protein [Streptococcus mitis]
gi|490376777	61	13958	1	1	1	1	0.24	hypothetical protein [Streptococcus mitis]
gi|694122081	41	40959	1	1	1	1	0.08	hypothetical protein [Streptococcus pyogenes]
gi|671498626	50	60535	1	1	1	1	0.05	hypothetical protein [Streptomyces bicolor]
gi|490054939	59	30210	1	1	1	1	0.11	hypothetical protein [Streptomyces clavuligerus]
gi|665609577	36	25022	1	1	1	1	0.13	hypothetical protein [Streptomyces durhamensis]
gi|497743268	66	1107293	1	1	1	1		hypothetical protein [Streptomyces globisporus]
gi|497743268	57	1107293	1	1	1	1		hypothetical protein [Streptomyces globisporus]
gi|497743268	51	1107293	1	1	1	1		hypothetical protein [Streptomyces globisporus]
gi|517888926	57	36371	1	1	1	1	0.09	hypothetical protein [Streptomyces prunicolor]
gi|663396015	84	16761	1	1	1	1	0.20	hypothetical protein [Streptomyces purpeofuscus]
gi|663396015	63	16761	1	1	1	1	0.20	hypothetical protein [Streptomyces purpeofuscus]
gi|664063214	284	6988	18	18	1	1	0.51	hypothetical protein [Streptomyces rimosus]
gi|664063214	370	6988	21	21	1	1	0.51	hypothetical protein [Streptomyces rimosus]
gi|664063214	281	6988	20	20	1	1	0.51	hypothetical protein [Streptomyces rimosus]
gi|648526743	88	41030	3	3	1	1	0.08	hypothetical protein [Streptomyces scabrisporus]
gi|648526743	82	41030	2	2	1	1	0.08	hypothetical protein [Streptomyces scabrisporus]
gi|496366122	57	48478	1	1	1	1	0.07	hypothetical protein [Streptomyces sp. AA4]
gi|639152347	69	67614	3	3	1	1	0.05	hypothetical protein [Streptomyces sp. AW19M42]
gi|639152347	73	67614	2	2	1	1	0.05	hypothetical protein [Streptomyces sp. AW19M42]
gi|639146812	83	120399	2	2	1	1	0.03	hypothetical protein [Streptomyces sp. AW19M42]
gi|639152347	76	67614	3	3	1	1	0.05	hypothetical protein [Streptomyces sp. AW19M42]
gi|517389535	66	33543	4	4	1	1	0.10	hypothetical protein [Streptomyces sp. BoleA5]
gi|517389535	69	33543	5	5	1	1	0.10	hypothetical protein [Streptomyces sp. BoleA5]
gi|517389535	58	33543	2	2	1	1	0.10	hypothetical protein [Streptomyces sp. BoleA5]
gi|695855473	66	22501	1	1	1	1	0.15	hypothetical protein [Streptomyces sp. CNS654]
gi|695855473	59	22501	1	1	1	1	0.15	hypothetical protein [Streptomyces sp. CNS654]
gi|517677600	68	50585	1	1	1	1	0.07	hypothetical protein [Streptomyces sp. CNT372]
gi|512488734	52	18742	1	1	1	1	0.18	hypothetical protein [Streptomyces sp. HGB0020]
gi|664241441	88	30800	2	2	1	1	0.11	hypothetical protein [Streptomyces sp. NRRL F-2664]
gi|664241441	97	30800	3	3	1	1	0.11	hypothetical protein [Streptomyces sp. NRRL F-2664]
gi|664241441	128	30800	4	4	1	1	0.11	hypothetical protein [Streptomyces sp. NRRL F-2664]
gi|664486311	59	28462	1	1	1	1	0.12	hypothetical protein [Streptomyces sp. NRRL F-5727]
gi|664486311	57	28462	1	1	1	1	0.12	hypothetical protein [Streptomyces sp. NRRL F-5727]
gi|664486311	62	28462	1	1	1	1	0.12	hypothetical protein [Streptomyces sp. NRRL F-5727]
gi|664488241	109	32906	3	3	1	1	0.10	hypothetical protein [Streptomyces sp. NRRL WC-3773]
gi|664488241	136	32906	4	4	1	1	0.10	hypothetical protein [Streptomyces sp. NRRL WC-3773]
gi|496024810	66	50665	2	2	1	1	0.07	hypothetical protein [Streptomyces sp. SPB74]
gi|657317076	50	87763	2	2	1	1	0.04	hypothetical protein [Streptomyces sp. TOR3209]
gi|515471431	34	47688	1	1	1	1	0.07	hypothetical protein [Streptomyces sulphureus]
gi|496498873	107	42305	2	2	1	1	0.08	hypothetical protein [Sulfuricella denitrificans]
gi|496498873	100	42305	4	4	1	1	0.08	hypothetical protein [Sulfuricella denitrificans]
gi|496498873	109	42305	3	3	1	1	0.08	hypothetical protein [Sulfuricella denitrificans]
gi|500459711	39	6915	1	1	1	1	0.52	hypothetical protein [Synechococcus sp. WH 7803]
gi|497317611	112	14572	3	3	1	1	0.23	hypothetical protein [Synechocystis sp. PCC 7509]
gi|497317611	96	14572	2	2	1	1	0.23	hypothetical protein [Synechocystis sp. PCC 7509]
gi|497317611	143	14572	4	4	1	1	0.23	hypothetical protein [Synechocystis sp. PCC 7509]
gi|494152043	69	16954	1	1	1	1	0.20	hypothetical protein [Thalassospira xiamenensis]
gi|655942357	138	38209	4	4	1	1	0.09	hypothetical protein [Thermithiobacillus tepidarius]
gi|655942357	68	38209	4	4	2	2	0.18	hypothetical protein [Thermithiobacillus tepidarius]
gi|655941214	59	40983	1	1	1	1	0.08	hypothetical protein [Thermithiobacillus tepidarius]
gi|655942357	103	38209	3	3	1	1	0.09	hypothetical protein [Thermithiobacillus tepidarius]
gi|655941214	68	40983	2	2	1	1	0.08	hypothetical protein [Thermithiobacillus tepidarius]
gi|489965131	67	23677	1	1	1	1	0.14	hypothetical protein [Thermoanaerobacter ethanolicus]
gi|489965131	63	23677	1	1	1	1	0.14	hypothetical protein [Thermoanaerobacter ethanolicus]
gi|489965131	96	23677	5	5	1	1	0.14	hypothetical protein [Thermoanaerobacter ethanolicus]
gi|489139494	64	21977	2	2	1	1	0.15	hypothetical protein [Thermus aquaticus]
gi|489139494	84	21977	3	3	1	1	0.15	hypothetical protein [Thermus aquaticus]
gi|499630018	63	27376	1	1	1	1	0.12	hypothetical protein [Thiobacillus denitrificans]
gi|516745424	61	11042	1	1	1	1	0.31	hypothetical protein [Thiobacillus denitrificans]
gi|517333083	117	44113	4	4	3	3	0.24	hypothetical protein [Thiobacillus thioparus]
gi|517333354	100	69592	2	2	2	2	0.10	hypothetical protein [Thiobacillus thioparus]
gi|517333354	98	69592	3	3	3	3	0.15	hypothetical protein [Thiobacillus thioparus]
gi|517333083	104	44113	4	4	2	2	0.16	hypothetical protein [Thiobacillus thioparus]
gi|517333083	195	44113	10	10	3	3	0.24	hypothetical protein [Thiobacillus thioparus]
gi|521063666	54	12471	2	2	1	1	0.28	hypothetical protein [Thiothrix disciformis]
gi|521063666	52	12471	1	1	1	1	0.28	hypothetical protein [Thiothrix disciformis]
gi|551312269	61	28458	2	2	1	1	0.12	hypothetical protein [Treponema bryantii]
gi|551312269	60	28458	2	2	1	1	0.12	hypothetical protein [Treponema bryantii]
gi|513866926	73	59712	3	3	1	1	0.06	hypothetical protein [Treponema medium]
gi|513866926	63	59712	1	1	1	1	0.06	hypothetical protein [Treponema medium]
gi|297183662	58	14641	2	2	1	1	0.23	hypothetical protein [uncultured alpha proteobacterium EB000_37G09]
gi|515157941	61	66035	1	1	1	1	0.05	hypothetical protein [Vibrio cyclitrophicus]
gi|515157941	62	66035	1	1	1	1	0.05	hypothetical protein [Vibrio cyclitrophicus]
gi|515160005	54	28962	1	1	1	1	0.11	hypothetical protein [Vibrio cyclitrophicus]
gi|515620337	29	39395	1	1	1	1	0.08	hypothetical protein [Vibrio genomosp. F6]
gi|495499433	56	20439	2	2	1	1	0.16	hypothetical protein [Vibrionales bacterium SWAT-3]
gi|495237191	59	55048	1	1	1	1	0.06	hypothetical protein [Xanthomonas fuscans]
gi|495237191	59	55048	2	2	1	1	0.06	hypothetical protein [Xanthomonas fuscans]
gi|495237191	74	55048	4	4	1	1	0.06	hypothetical protein [Xanthomonas fuscans]
gi|648452045	57	33951	1	1	1	1	0.10	hypothetical protein [Xanthomonas sp. SHU308]
gi|493557557	75	17110	2	2	1	1	0.20	hypothetical protein [Xenococcus sp. PCC 7305]
gi|493557557	59	17110	1	1	1	1	0.20	hypothetical protein [Xenococcus sp. PCC 7305]
gi|493557557	64	17110	1	1	1	1	0.20	hypothetical protein [Xenococcus sp. PCC 7305]
gi|490858798	36	38999	1	1	1	1	0.08	hypothetical protein [Yersinia ruckeri]
gi|557306907	64	97859	1	1	1	1	0.03	hypothetical protein [Youngiibacter fragilis]
gi|521960261	45	15941	1	1	1	1	0.21	hypothetical protein [Zavarzinella formosa]
gi|660086465	62	17078	1	1	1	1	0.20	hypothetical protein AB07_0181 [Escherichia coli 5-172-05_S1_C1]
gi|612172781	76	99539	2	2	1	1	0.03	hypothetical protein ABAZ39_12930 [Azospirillum brasilense]
gi|406998394	55	56097	1	1	1	1	0.06	hypothetical protein ACD_11C00020G0033 [uncultured bacterium]
gi|406992285	57	12322	1	1	1	1	0.28	hypothetical protein ACD_15C00041G0002, partial [uncultured bacterium]
gi|406990654	57	17227	2	2	1	1	0.20	hypothetical protein ACD_16C00056G0008 [uncultured bacterium]
gi|406990654	53	17227	1	1	1	1	0.20	hypothetical protein ACD_16C00056G0008 [uncultured bacterium]
gi|406987855	63	75802	1	1	1	1	0.04	hypothetical protein ACD_17C00369G0001, partial [uncultured bacterium]
gi|406987855	62	75802	1	1	1	1	0.04	hypothetical protein ACD_17C00369G0001, partial [uncultured bacterium]
gi|406982786	61	36725	1	1	1	1	0.09	hypothetical protein ACD_20C00109G0013 [uncultured bacterium]
gi|406943007	43	31660	1	1	1	1	0.11	hypothetical protein ACD_44C00225G0002 [uncultured bacterium]
gi|406931143	59	15991	1	1	1	1	0.21	hypothetical protein ACD_49C00041G0005 [uncultured bacterium (gcode 4)]
gi|406930517	69	208541	1	1	1	1	0.02	hypothetical protein ACD_49C00078G0003 [uncultured bacterium (gcode 4)]
gi|406923914	66	4148	1	1	1	1	0.91	hypothetical protein ACD_54C00510G0004, partial [uncultured bacterium]
gi|406914322	74	12115	5	5	1	1	0.28	hypothetical protein ACD_61C00023G0010 [uncultured bacterium]
gi|406914322	66	12115	2	2	1	1	0.28	hypothetical protein ACD_61C00023G0010 [uncultured bacterium]
gi|406908948	61	58066	1	1	1	1	0.06	hypothetical protein ACD_63C00184G0003 [uncultured bacterium]
gi|406905274	57	73604	1	1	1	1	0.04	hypothetical protein ACD_67C00065G0001, partial [uncultured bacterium]
gi|407008633	50	40792	2	2	1	1	0.08	hypothetical protein ACD_6C00281G0012 [uncultured bacterium]
gi|407008633	45	40792	2	2	1	1	0.08	hypothetical protein ACD_6C00281G0012 [uncultured bacterium]
gi|407008320	68	77449	1	1	1	1	0.04	hypothetical protein ACD_6C00352G0002 [uncultured bacterium]
gi|407008324	65	37303	1	1	1	1	0.09	hypothetical protein ACD_6C00352G0006 [uncultured bacterium]
gi|407007907	62	50442	2	2	1	1	0.07	hypothetical protein ACD_6C00478G0003 [uncultured bacterium]
gi|407007424	53	35649	1	1	1	1	0.09	hypothetical protein ACD_6C00606G0005 [uncultured bacterium]
gi|406881795	55	23288	1	1	1	1	0.14	hypothetical protein ACD_78C00283G0002, partial [uncultured bacterium (gcode 4)]
gi|406874587	56	41329	1	1	1	1	0.08	hypothetical protein ACD_80C00226G0006 [uncultured bacterium (gcode 4)]
gi|407001511	69	17387	2	2	1	1	0.19	hypothetical protein ACD_9C00319G0002 [uncultured bacterium]
gi|407001511	65	17387	2	2	1	1	0.19	hypothetical protein ACD_9C00319G0002 [uncultured bacterium]
gi|407001511	81	17387	4	4	1	1	0.19	hypothetical protein ACD_9C00319G0002 [uncultured bacterium]
gi|666912610	57	31381	1	1	1	1	0.11	hypothetical protein AZ46_0201525 [Bacillus indicus LMG 22858]
gi|666912610	63	31381	5	5	1	1	0.11	hypothetical protein AZ46_0201525 [Bacillus indicus LMG 22858]
gi|666912610	81	31381	4	4	1	1	0.11	hypothetical protein AZ46_0201525 [Bacillus indicus LMG 22858]
gi|313135243	61	9033	2	2	1	1	0.39	hypothetical protein BFAG_01298 [Bacteroides fragilis 3_1_12]
gi|612182986	163	72351	5	5	5	5	0.25	hypothetical protein CF98_00135 [Pseudomonas bauzanensis]
gi|612182986	80	72351	1	1	1	1	0.05	hypothetical protein CF98_00135 [Pseudomonas bauzanensis]
gi|612182986	147	72351	4	4	3	3	0.14	hypothetical protein CF98_00135 [Pseudomonas bauzanensis]
gi|594025659	57	21379	1	1	1	1	0.16	hypothetical protein CH92_00540 [Pseudomonas stutzeri]
gi|152932389	49	4599	1	1	1	1	0.81	hypothetical protein CLC_0598 [Clostridium botulinum A str. Hall]
gi|670619685	60	50826	1	1	1	1	0.06	hypothetical protein DB31_1281 [Hyalangium minutum]
gi|660531851	60	40280	1	1	1	1	0.08	hypothetical protein DT23_01195 [Thioclava sp. DT23-4]
gi|660531851	58	40280	1	1	1	1	0.08	hypothetical protein DT23_01195 [Thioclava sp. DT23-4]
gi|312173858	52	44786	1	1	1	1	0.07	hypothetical protein EAIL5_3292 [Erwinia amylovora ATCC BAA-2158]
gi|575409792	70	66548	2	2	2	2	0.10	hypothetical protein ETSY1_28110, partial [Candidatus Entotheonella sp. TSY1]
gi|692533594	55	11392	1	1	1	1	0.30	hypothetical protein GS19_17550, partial [Acinetobacter sp. MII]
gi|294487580	69	30305	2	2	1	1	0.11	hypothetical protein HMPREF0405_01223 [Fusobacterium nucleatum subsp. vincentii 3_1_27]
gi|294487827	70	59061	1	1	1	1	0.06	hypothetical protein HMPREF0405_01468 [Fusobacterium nucleatum subsp. vincentii 3_1_27]
gi|354832023	62	60408	1	1	1	1	0.05	hypothetical protein HMPREF1030_00056 [Pseudomonas sp. 2_1_26]
gi|354832023	59	60408	1	1	1	1	0.05	hypothetical protein HMPREF1030_00056 [Pseudomonas sp. 2_1_26]
gi|690774269	36	18242	1	1	1	1	0.19	hypothetical protein HMPREF1651_07325 [Prevotella bivia DNF00188]
gi|300413382	50	14355	1	1	1	1	0.24	hypothetical protein HMPREF9540_03259, partial [Escherichia coli MS 115-1]
gi|630956448	64	69701	1	1	1	1	0.05	hypothetical protein HOC_10804 [Hyphomonas oceanitis SCH89]
gi|630956448	86	69701	3	3	1	1	0.05	hypothetical protein HOC_10804 [Hyphomonas oceanitis SCH89]
gi|630956448	72	69701	1	1	1	1	0.05	hypothetical protein HOC_10804 [Hyphomonas oceanitis SCH89]
gi|216946120	60	14086	1	1	1	1	0.24	hypothetical protein HPB128_2g51 [Helicobacter pylori B128]
gi|630777842	69	70275	1	1	1	1	0.05	hypothetical protein HY30_15115 [Hyphomonas sp. BH-BN04-4]
gi|674214385	63	105089	1	1	1	1	0.03	hypothetical protein ID47_11530 [Candidatus Paracaedibacter acanthamoebae]
gi|671234222	56	9179	1	1	1	1	0.38	hypothetical protein IW22_16150 [Chryseobacterium sp. JM1]
gi|410000959	78	6215	2	2	1	1	0.58	hypothetical protein LEP1GSC131_0276 [Leptospira kirschneri str. 200802841]
gi|410000959	52	6215	1	1	1	1	0.58	hypothetical protein LEP1GSC131_0276 [Leptospira kirschneri str. 200802841]
gi|687222252	56	20284	1	1	1	1	0.17	hypothetical protein LG45_14790 [Flavobacterium aquatile LMG 4008]
gi|353564836	57	3465	1	1	1	1	1.11	hypothetical protein LTSEADE_5046, partial [Salmonella enterica subsp. enterica serovar Adelaide str. A4-669]
gi|119713667	54	78197	1	1	1	1	0.04	hypothetical protein MBMO_EB0-39H12.0094 [uncultured marine bacterium EB0_39H12]
gi|574763920	65	67307	1	1	1	1	0.05	hypothetical protein MGAST_02125 [Mycobacterium gastri 'Wayne']
gi|574763920	66	67307	2	2	1	1	0.05	hypothetical protein MGAST_02125 [Mycobacterium gastri 'Wayne']
gi|380726014	58	7843	1	1	1	1	0.45	hypothetical protein MRGA423_16470 [Mycobacterium tuberculosis RGTB423]
gi|670936553	54	92992	1	1	1	1	0.04	hypothetical protein N008_11060 [Hymenobacter sp. APR13]
gi|308270301	53	52113	1	1	1	1	0.06	hypothetical protein N47_A09420 [uncultured Desulfobacterium sp.]
gi|308270301	56	52113	2	2	1	1	0.06	hypothetical protein N47_A09420 [uncultured Desulfobacterium sp.]
gi|575470048	29	77790	1	1	1	1	0.04	hypothetical protein OCH239_14600 [Roseivivax halodurans JCM 10272]
gi|571788895	86	27717	1	1	1	1	0.12	hypothetical protein OMM_03745 [Candidatus Magnetoglobus multicellularis str. Araruama]
gi|571788895	70	27717	1	1	1	1	0.12	hypothetical protein OMM_03745 [Candidatus Magnetoglobus multicellularis str. Araruama]
gi|571788895	69	27717	1	1	1	1	0.12	hypothetical protein OMM_03745 [Candidatus Magnetoglobus multicellularis str. Araruama]
gi|666448841	64	50486	4	4	1	1	0.07	hypothetical protein PC358_06715 [Pseudomonas sp. WCS358]
gi|695756661	65	18446	2	2	2	2	0.40	hypothetical protein PM03_01545 [Thalassobacter stenotrophicus]
gi|605574234	64	17760	2	2	1	1	0.19	hypothetical protein PSAB_09845 [Paenibacillus sabinae T27]
gi|566241906	70	13754	2	2	1	1	0.25	hypothetical protein Q616_SPPC01397G0008 [Streptococcus parasanguinis DORA_23_24]
gi|635601776	55	15433	1	1	1	1	0.22	hypothetical protein RRH01S_19_00070 [Rhizobium rhizogenes NBRC 13257]
gi|371548122	57	33587	2	2	1	1	0.10	hypothetical protein SMCF_4023 [Streptomyces coelicoflavus ZG0656]
gi|371548122	62	33587	2	2	1	1	0.10	hypothetical protein SMCF_4023 [Streptomyces coelicoflavus ZG0656]
gi|371548122	65	33587	2	2	1	1	0.10	hypothetical protein SMCF_4023 [Streptomyces coelicoflavus ZG0656]
gi|645881503	62	36771	1	1	1	1	0.09	hypothetical protein W824_06400, partial [Clavibacter cf. michiganensis LMG 26808]
gi|645881503	57	36771	1	1	1	1	0.09	hypothetical protein W824_06400, partial [Clavibacter cf. michiganensis LMG 26808]
gi|562963097	91	21803	2	2	1	1	0.15	hypothetical protein X772_08720 [Mesorhizobium sp. LSJC280B00]
gi|562963097	68	21803	1	1	1	1	0.15	hypothetical protein X772_08720 [Mesorhizobium sp. LSJC280B00]
gi|490416527	58	104046	1	1	1	1	0.03	hypothetical protein, partial [Bacteroides eggerthii]
gi|670499434	62	38859	1	1	1	1	0.09	hypothetical protein, partial [Caulobacteraceae bacterium PMMR1]
gi|657674473	36	19764	1	1	1	1	0.17	hypothetical protein, partial [Dehalococcoidia bacterium SCGC AB-539-J10]
gi|657674473	34	19764	1	1	1	1	0.17	hypothetical protein, partial [Dehalococcoidia bacterium SCGC AB-539-J10]
gi|657674473	39	19764	1	1	1	1	0.17	hypothetical protein, partial [Dehalococcoidia bacterium SCGC AB-539-J10]
gi|446250568	59	31456	1	1	1	1	0.11	hypothetical protein, partial [Escherichia coli]
gi|658615559	62	21482	1	1	1	1	0.16	hypothetical protein, partial [Fusobacterium nucleatum]
gi|671591276	90	36726	3	3	1	1	0.09	hypothetical protein, partial [Legionella wadsworthii]
gi|671591276	74	36726	2	2	1	1	0.09	hypothetical protein, partial [Legionella wadsworthii]
gi|671591276	78	36726	2	2	1	1	0.09	hypothetical protein, partial [Legionella wadsworthii]
gi|686463804	57	34135	1	1	1	1	0.10	hypothetical protein, partial [Leuconostoc pseudomesenteroides]
gi|665908022	58	7135	1	1	1	1	0.50	hypothetical protein, partial [Pelistega sp. HM-7]
gi|490050286	55	124566	1	1	1	1	0.03	hypothetical protein, partial [Streptomyces clavuligerus]
gi|490050286	53	124566	1	1	1	1	0.03	hypothetical protein, partial [Streptomyces clavuligerus]
gi|490050286	71	124566	2	2	1	1	0.03	hypothetical protein, partial [Streptomyces clavuligerus]
gi|663355657	67	510739	2	2	1	1	0.01	hypothetical protein, partial [Streptomyces scopuliridis]
gi|146469	48	66182	1	1	1	1	0.05	ilvD [Escherichia coli]
gi|146469	52	66182	1	1	1	1	0.05	ilvD [Escherichia coli]
gi|505057619	109	22494	8	8	1	1	0.15	imidazoleglycerol-phosphate dehydratase [Singulisphaera acidiphila]
gi|505057619	86	22494	8	8	1	1	0.15	imidazoleglycerol-phosphate dehydratase [Singulisphaera acidiphila]
gi|505057619	77	22494	8	8	1	1	0.15	imidazoleglycerol-phosphate dehydratase [Singulisphaera acidiphila]
gi|493487247	71	61443	2	2	1	1	0.05	inorganic pyrophosphatase [[Clostridium] hylemonae]
gi|493487247	64	61443	1	1	1	1	0.05	inorganic pyrophosphatase [[Clostridium] hylemonae]
gi|490372200	39	51812	1	1	1	1	0.06	inosine-5'-monophosphate dehydrogenase [Thauera sp. 63]
gi|375272087	107	24810	2	2	1	1	0.13	integrase, partial [uncultured bacterium]
gi|375272087	119	24810	2	2	1	1	0.13	integrase, partial [uncultured bacterium]
gi|505077624	62	26039	1	1	1	1	0.13	Ion channel [Echinicola vietnamensis]
gi|505077624	78	26039	3	3	1	1	0.13	Ion channel [Echinicola vietnamensis]
gi|505077624	67	26039	2	2	1	1	0.13	Ion channel [Echinicola vietnamensis]
gi|495683070	56	72707	1	1	1	1	0.05	Ion transport protein [Streptomyces sp. SM8]
gi|495683070	63	72707	1	1	1	1	0.05	Ion transport protein [Streptomyces sp. SM8]
gi|489396803	775	36586	38	38	12	12	2.66	iron ABC transporter periplasmic iron-binding protein [Pseudomonas stutzeri]
gi|515082926	120	36955	5	5	2	2	0.29	iron ABC transporter substrate-binding protein [Pseudomonas monteilii]
gi|489376123	465	36506	18	18	6	6	1.00	iron ABC transporter substrate-binding protein [Pseudomonas stutzeri]
gi|500264185	225	36484	11	11	5	5	0.68	iron ABC transporter substrate-binding protein [Pseudomonas stutzeri]
gi|500264185	618	36484	34	34	13	13	2.68	iron ABC transporter substrate-binding protein [Pseudomonas stutzeri]
gi|500264185	340	36484	19	19	7	7	1.00	iron ABC transporter substrate-binding protein [Pseudomonas stutzeri]
gi|489376123	423	36506	21	21	7	7	1.00	iron ABC transporter substrate-binding protein [Pseudomonas stutzeri]
gi|493960802	77	43614	2	2	1	1	0.08	iron ABC transporter substrate-binding protein [Thermaerobacter subterraneus]
gi|493960802	81	43614	2	2	1	1	0.08	iron ABC transporter substrate-binding protein [Thermaerobacter subterraneus]
gi|493960802	114	43614	3	3	1	1	0.08	iron ABC transporter substrate-binding protein [Thermaerobacter subterraneus]
gi|514969588	58	102548	1	1	1	1	0.03	iron complex outermembrane recepter protein [Acinetobacter rudis]
gi|504997115	56	50746	1	1	1	1	0.06	iron-regulated ABC transporter permease SufD [Microcoleus sp. PCC 7113]
gi|655457444	60	79872	1	1	1	1	0.04	isocitrate dehydrogenase [Thermomonas fusca]
gi|489333429	55	59267	2	2	1	1	0.06	isocitrate lyase [Pseudomonas mendocina]
gi|446136930	112	59590	2	2	1	1	0.06	isocitrate lyase, partial [Acinetobacter baumannii]
gi|446136930	131	59590	2	2	1	1	0.06	isocitrate lyase, partial [Acinetobacter baumannii]
gi|446136930	74	59590	1	1	1	1	0.06	isocitrate lyase, partial [Acinetobacter baumannii]
gi|658423523	57	51046	1	1	1	1	0.06	isopropylmalate isomerase [Methylocystis sp. SB2]
gi|493375851	50	43304	2	2	1	1	0.08	L-carnitine dehydratase [Gordonia rhizosphera]
gi|502681867	56	74785	2	2	1	1	0.04	ligand-gated channel [Xanthomonas albilineans]
gi|502681867	58	74785	5	5	1	1	0.04	ligand-gated channel [Xanthomonas albilineans]
gi|492774528	49	66442	1	1	1	1	0.05	ligand-gated channel protein [endosymbiont of Riftia pachyptila]
gi|492774528	41	66442	1	1	1	1	0.05	ligand-gated channel protein [endosymbiont of Riftia pachyptila]
gi|497816007	57	101119	1	1	1	1	0.03	ligand-gated channel protein [Microbulbifer agarilyticus]
gi|489073793	85	34445	2	2	1	1	0.10	lipid A biosynthesis acyltransferase [Chryseobacterium gleum]
gi|499631958	68	40634	2	2	1	1	0.08	long-chain fatty acid ABC transporter [Thiobacillus denitrificans]
gi|499631958	69	40634	2	2	1	1	0.08	long-chain fatty acid ABC transporter [Thiobacillus denitrificans]
gi|499631958	61	40634	3	3	1	1	0.08	long-chain fatty acid ABC transporter [Thiobacillus denitrificans]
gi|499630354	197	42460	10	10	4	4	0.45	long-chain fatty acid transport protein [Thiobacillus denitrificans]
gi|499630354	223	42460	10	10	4	4	0.45	long-chain fatty acid transport protein [Thiobacillus denitrificans]
gi|499630354	192	42460	10	10	4	4	0.35	long-chain fatty acid transport protein [Thiobacillus denitrificans]
gi|493470804	132	61811	5	5	1	1	0.05	long-chain fatty acid--CoA ligase [delta proteobacterium NaphS2]
gi|493470804	143	61811	5	5	1	1	0.05	long-chain fatty acid--CoA ligase [delta proteobacterium NaphS2]
gi|493470804	217	61811	10	10	1	1	0.05	long-chain fatty acid--CoA ligase [delta proteobacterium NaphS2]
gi|495868805	60	101370	2	2	1	1	0.03	long-chain fatty acid--CoA ligase [Nitratireductor pacificus]
gi|371548208	57	70209	1	1	1	1	0.05	long-chain-fatty acid CoA ligase [Streptomyces coelicoflavus ZG0656]
gi|636488017	98	26098	1	1	1	1	0.13	LOW QUALITY PROTEIN: ribosomal small subunit pseudouridine synthase A [Geomicrobium sp. JCM 19055]
gi|585096910	111	30701	3	3	1	1	0.11	LOW QUALITY PROTEIN: transcriptional regulator, LysR family, partial [Kutzneria sp. 744]
gi|585096910	107	30701	2	2	1	1	0.11	LOW QUALITY PROTEIN: transcriptional regulator, LysR family, partial [Kutzneria sp. 744]
gi|527033529	61	42377	1	1	1	1	0.08	low temperature requirement A [Desulfovibrio sp. X2]
gi|353777284	76	192898	2	2	1	1	0.02	LPXTG-motif cell wall anchor domain protein [Streptococcus pneumoniae GA44500]
gi|330722389	74	14744	1	1	1	1	0.23	LSU ribosomal protein L17p [gamma proteobacterium IMCC2047]
gi|652530441	57	23525	1	1	1	1	0.14	LuxR family transcriptional regulator [Glycomyces arizonensis]
gi|261889378	68	32007	1	1	1	1	0.10	LysR family regulator [Streptomyces flaveolus]
gi|261889378	64	32007	2	2	1	1	0.10	LysR family regulator [Streptomyces flaveolus]
gi|493225687	122	34521	2	2	1	1	0.10	LysR family transcriptional regulator [Mesorhizobium amorphae]
gi|505287750	49	32283	1	1	1	1	0.10	LysR family transcriptional regulator [Pseudomonas denitrificans]
gi|495650424	55	33571	1	1	1	1	0.10	LysR family transcriptional regulator [Pseudomonas sp. M47T1]
gi|496504710	58	42767	1	1	1	1	0.08	major facilitator transporter [Actinomyces sp. oral taxon 180]
gi|3201828	206	8841	8	8	4	4	2.77	major outer membrane lipoprotein I [Pseudomonas oleovorans]
gi|3201828	116	8841	5	5	2	2	0.94	major outer membrane lipoprotein I [Pseudomonas oleovorans]
gi|3201828	115	8841	3	3	3	3	1.71	major outer membrane lipoprotein I [Pseudomonas oleovorans]
gi|490460623	56	83510	1	1	1	1	0.04	malate dehydrogenase (oxaloacetate-decarboxylating) (NADP(+)) [Porphyromonas asaccharolytica]
gi|490829135	138	35361	4	4	3	3	0.31	malate dehydrogenase [Acinetobacter johnsonii]
gi|639815125	45	59110	1	1	1	1	0.06	malate dehydrogenase [Lactobacillus namurensis]
gi|494637352	34	84629	1	1	1	1	0.04	malate synthase [Psychrobacter sp. 1501(2011)]
gi|346421786	57	78583	1	1	1	1	0.04	malate synthase G [Pseudomonas sp. 19-rlim]
gi|498209174	61	29986	2	2	1	1	0.11	Male sterility domain-containing protein [Flavobacteriaceae bacterium HQM9]
gi|502835122	78	84118	5	5	1	1	0.04	malic enzyme [Zunongwangia profunda]
gi|502835122	66	84118	3	3	1	1	0.04	malic enzyme [Zunongwangia profunda]
gi|657241441	100	34639	2	2	1	1	0.10	mandelate racemase [Mesorhizobium ciceri]
gi|489311279	49	30015	1	1	1	1	0.11	mechanosensitive ion channel protein [Bacillus subtilis]
gi|489311279	55	30015	1	1	1	1	0.11	mechanosensitive ion channel protein [Bacillus subtilis]
gi|489311279	63	30015	2	2	1	1	0.11	mechanosensitive ion channel protein [Bacillus subtilis]
gi|499513303	54	26924	1	1	1	1	0.12	membrane protein [[Mannheimia] succiniciproducens]
gi|692308148	33	15576	1	1	1	1	0.22	membrane protein [Aliivibrio wodanis]
gi|640196003	56	23454	1	1	1	1	0.14	membrane protein [Arthrobacter sp. 31Y]
gi|504006364	77	36028	1	1	1	1	0.09	membrane protein [Azospirillum brasilense]
gi|504006364	63	36028	1	1	1	1	0.09	membrane protein [Azospirillum brasilense]
gi|504006364	68	36028	1	1	1	1	0.09	membrane protein [Azospirillum brasilense]
gi|495927326	26	122203	1	1	1	1	0.03	membrane protein [Bacteroides sp. 3_1_23]
gi|488729342	45	48714	1	1	1	1	0.07	membrane protein [Blastopirellula marina]
gi|646375011	60	18825	1	1	1	1	0.18	membrane protein [Bordetella trematum]
gi|493442283	81	40762	1	1	1	1	0.08	membrane protein [Burkholderia multivorans]
gi|493442283	136	40762	3	3	1	1	0.08	membrane protein [Burkholderia multivorans]
gi|491436049	81	34583	2	2	1	1	0.10	membrane protein [Corynebacterium jeikeium]
gi|601439851	75	39749	2	2	1	1	0.08	membrane protein [Cupriavidus sp. SK-4]
gi|601439851	76	39749	2	2	1	1	0.08	membrane protein [Cupriavidus sp. SK-4]
gi|601439851	113	39749	7	7	1	1	0.08	membrane protein [Cupriavidus sp. SK-4]
gi|493585885	74	17413	1	1	1	1	0.19	membrane protein [Frankia sp. EUN1f]
gi|648295116	65	32536	2	2	1	1	0.10	membrane protein [Herbaspirillum massiliense]
gi|489786735	56	23377	1	1	1	1	0.14	membrane protein [Lactobacillus mali]
gi|489978894	58	48458	1	1	1	1	0.07	membrane protein [Mycobacterium fortuitum]
gi|492482353	62	51614	1	1	1	1	0.06	membrane protein [Parabacteroides distasonis]
gi|499853266	60	62017	1	1	1	1	0.05	membrane protein [Pseudomonas entomophila]
gi|499853266	57	62017	1	1	1	1	0.05	membrane protein [Pseudomonas entomophila]
gi|515814265	234	43206	7	7	4	4	0.34	membrane protein [Pseudomonas stutzeri]
gi|515814265	803	43206	17	17	7	7	1.09	membrane protein [Pseudomonas stutzeri]
gi|515814265	449	43206	11	11	4	4	0.34	membrane protein [Pseudomonas stutzeri]
gi|499310410	159	38665	3	3	1	1	0.09	membrane protein [Ralstonia solanacearum]
gi|499310410	103	38665	2	2	1	1	0.09	membrane protein [Ralstonia solanacearum]
gi|499310410	177	38665	3	3	1	1	0.09	membrane protein [Ralstonia solanacearum]
gi|498280761	65	23173	3	3	1	1	0.14	membrane protein [Rhodococcus sp. P14]
gi|498280761	55	23173	1	1	1	1	0.14	membrane protein [Rhodococcus sp. P14]
gi|497835631	89	35283	1	1	1	1	0.09	membrane protein [SAR324 cluster bacterium JCVI-SC AAA005]
gi|654602879	45	108184	1	1	1	1	0.03	membrane protein [Sphingobacterium thalpophilum]
gi|503918879	68	59236	2	2	1	1	0.06	membrane protein [Streptomyces flavogriseus]
gi|664562314	57	40543	1	1	1	1	0.08	membrane protein [Streptomyces sp. NRRL S-118]
gi|493495416	30	46419	1	1	1	1	0.07	membrane protein [Xanthomonas gardneri]
gi|602520687	63	113521	3	3	1	1	0.03	membrane-anchored adenylyl cyclase [Mycobacterium vulneris]
gi|602520687	57	113521	3	3	1	1	0.03	membrane-anchored adenylyl cyclase [Mycobacterium vulneris]
gi|491433752	199	21158	5	5	1	1	0.16	MerR family transcriptional regulator [Corynebacterium genitalium]
gi|491433752	93	21158	1	1	1	1	0.16	MerR family transcriptional regulator [Corynebacterium genitalium]
gi|491433752	235	21158	7	7	1	1	0.16	MerR family transcriptional regulator [Corynebacterium genitalium]
gi|503014757	53	12019	1	1	1	1	0.29	metal-binding protein SmbP [Candidatus Nitrospira defluvii]
gi|654954551	62	218980	2	2	1	1	0.01	metallophosphoesterase [Bacillus sp. J13]
gi|654954551	70	218980	3	3	1	1	0.01	metallophosphoesterase [Bacillus sp. J13]
gi|654954551	75	218980	4	4	1	1	0.01	metallophosphoesterase [Bacillus sp. J13]
gi|546488777	57	55116	1	1	1	1	0.06	metalloprotease yebA [Clostridium sp. CAG:1193]
gi|546488777	67	55116	3	3	1	1	0.06	metalloprotease yebA [Clostridium sp. CAG:1193]
gi|495026617	58	7082	1	1	1	1	0.50	Methionine ABC transporter ATP-binding protein [Cronobacter dublinensis]
gi|499499725	59	36478	1	1	1	1	0.09	methionine ABC transporter ATP-binding protein [Leifsonia xyli]
gi|499499725	60	36478	2	2	1	1	0.09	methionine ABC transporter ATP-binding protein [Leifsonia xyli]
gi|571191322	60	18716	1	1	1	1	0.18	Methionine ABC transporter substrate-binding protein [Escherichia coli ISC11]
gi|502699544	79	73127	2	2	1	1	0.04	methyl-accepting chemotaxis protein [Conexibacter woesei]
gi|258583646	57	57976	1	1	1	1	0.06	methyl-accepting chemotaxis protein [Vibrio mimicus VM603]
gi|258583646	76	57976	2	2	1	1	0.06	methyl-accepting chemotaxis protein [Vibrio mimicus VM603]
gi|312172709	68	57468	3	3	1	1	0.06	Methyl-accepting chemotaxis protein I [Erwinia amylovora ATCC BAA-2158]
gi|312172709	64	57468	3	3	1	1	0.06	Methyl-accepting chemotaxis protein I [Erwinia amylovora ATCC BAA-2158]
gi|312172709	57	57468	1	1	1	1	0.06	Methyl-accepting chemotaxis protein I [Erwinia amylovora ATCC BAA-2158]
gi|646530573	47	154764	1	1	1	1	0.02	methylase [Sphingobium sp. KK22]
gi|587641191	40	55810	1	1	1	1	0.06	methylmalonyl-CoA carboxyltransferase [Skermanella stibiiresistens SB22]
gi|490695482	56	28704	1	1	1	1	0.12	methyltransferase [Amycolatopsis vancoresmycina]
gi|497309324	53	79539	2	2	1	1	0.04	methyltransferase [Pseudomonas sp. M1]
gi|497309324	54	79539	1	1	1	1	0.04	methyltransferase [Pseudomonas sp. M1]
gi|584601521	58	110890	2	2	1	1	0.03	methyltransferase [Sulfurospirillum multivorans DSM 12446]
gi|584601521	60	110890	5	5	1	1	0.03	methyltransferase [Sulfurospirillum multivorans DSM 12446]
gi|646859854	50	50974	1	1	1	1	0.06	MFS transporter [Burkholderia sp. WSM2230]
gi|663734786	62	41658	2	2	1	1	0.08	MFS transporter [Microbispora rosea]
gi|663734786	53	41658	2	2	1	1	0.08	MFS transporter [Microbispora rosea]
gi|503593220	63	42567	1	1	1	1	0.08	MFS transporter [Mycobacterium sp. JDM601]
gi|495505380	59	46203	1	1	1	1	0.07	MFS transporter [Roseobacter sp. GAI101]
gi|499630727	80	39175	1	1	1	1	0.08	MFS transporter [Thiobacillus denitrificans]
gi|661254044	64	51770	1	1	1	1	0.06	MFS transporter, partial [Burkholderia sp. A1]
gi|661254044	82	51770	4	4	1	1	0.06	MFS transporter, partial [Burkholderia sp. A1]
gi|544733079	56	31763	2	2	1	1	0.10	Mobile element protein [Burkholderia sp. AU4i]
gi|499293070	83	490170	3	3	1	1	0.01	modular polyketide synthase [Streptomyces avermitilis]
gi|499293070	58	490170	1	1	1	1	0.01	modular polyketide synthase [Streptomyces avermitilis]
gi|499293070	78	490170	3	3	1	1	0.01	modular polyketide synthase [Streptomyces avermitilis]
gi|656047888	53	46457	2	2	1	1	0.07	modulator protein [Brevundimonas aveniformis]
gi|656047888	57	46457	1	1	1	1	0.07	modulator protein [Brevundimonas aveniformis]
gi|501070468	81	53946	2	2	1	1	0.06	molecular chaperone DnaJ [Roseiflexus castenholzii]
gi|501070468	71	53946	1	1	1	1	0.06	molecular chaperone DnaJ [Roseiflexus castenholzii]
gi|499788476	72	68308	2	2	1	1	0.05	molecular chaperone DnaK [Saccharophagus degradans]
gi|499788476	74	68308	2	2	1	1	0.05	molecular chaperone DnaK [Saccharophagus degradans]
gi|494293543	40	56571	1	1	1	1	0.06	molecular chaperone GroEL [Mycobacterium parascrofulaceum]
gi|654722226	51	27286	1	1	1	1	0.12	molybdenum ABC transporter substrate-binding protein [Bradyrhizobium japonicum]
gi|446886594	61	15471	1	1	1	1	0.22	mulitfunctional nucleoside diphosphate kinase/apyrimidinic endonuclease/3'-phosphodiesterase [Acinetobacter baumannii]
gi|647271751	51	112868	1	1	1	1	0.03	multidrug ABC transporter [Paenibacillus polymyxa]
gi|503680646	66	66472	1	1	1	1	0.05	multidrug ABC transporter ATPase [Paenibacillus mucilaginosus]
gi|490938435	54	66572	1	1	1	1	0.05	multidrug ABC transporter ATP-binding protein [[Eubacterium] dolichum]
gi|499268296	59	64191	1	1	1	1	0.05	multidrug ABC transporter ATP-binding protein [Clostridium acetobutylicum]
gi|503853773	75	99829	1	1	1	1	0.03	multidrug ABC transporter ATP-binding protein [Pseudogulbenkiania sp. NH8B]
gi|503853773	82	99829	3	3	1	1	0.03	multidrug ABC transporter ATP-binding protein [Pseudogulbenkiania sp. NH8B]
gi|489193829	61	57211	1	1	1	1	0.06	multidrug ABC transporter ATP-binding protein [Streptococcus parauberis]
gi|517936854	57	65098	1	1	1	1	0.05	multidrug resistance protein [Peptoniphilus senegalensis]
gi|654923095	69	110783	2	2	1	1	0.03	multidrug transporter [Legionella lansingensis]
gi|490427222	48	117031	1	1	1	1	0.03	multidrug transporter AcrB [Bacteroides ovatus]
gi|504123315	149	50619	3	3	1	1	0.07	multidrug transporter MatE [Acetobacterium woodii]
gi|504123315	110	50619	2	2	1	1	0.07	multidrug transporter MatE [Acetobacterium woodii]
gi|504123315	123	50619	2	2	1	1	0.07	multidrug transporter MatE [Acetobacterium woodii]
gi|495432652	56	55898	3	3	1	1	0.06	multidrug transporter MatE [Parabacteroides johnsonii]
gi|489655175	70	13531	2	2	1	1	0.25	MULTISPECIES: 30S ribosomal protein S13 [Lactobacillus]
gi|489655175	74	13531	3	3	1	1	0.25	MULTISPECIES: 30S ribosomal protein S13 [Lactobacillus]
gi|489655175	77	13531	4	4	1	1	0.25	MULTISPECIES: 30S ribosomal protein S13 [Lactobacillus]
gi|488973020	84	10356	2	2	1	1	0.34	MULTISPECIES: 30S ribosomal protein S17 [Bacteria]
gi|488973020	64	10356	1	1	1	1	0.34	MULTISPECIES: 30S ribosomal protein S17 [Bacteria]
gi|446452067	54	27904	1	1	1	1	0.12	MULTISPECIES: 30S ribosomal protein S3 [Acinetobacter]
gi|490405128	55	17649	1	1	1	1	0.19	MULTISPECIES: 30S ribosomal protein S7 [Acinetobacter]
gi|490408037	61	11151	1	1	1	1	0.31	MULTISPECIES: 50S ribosomal protein L24 [Acinetobacter]
gi|495002638	26	10768	1	1	1	1	0.32	MULTISPECIES: 50S ribosomal protein L27 [Brevibacillus]
gi|489184311	63	12472	1	1	1	1	0.28	MULTISPECIES: 50S ribosomal protein L7/L12 [Pseudomonas]
gi|446930573	157	16529	6	6	3	3	1.11	MULTISPECIES: 6,7-dimethyl-8-ribityllumazine synthase [Acinetobacter]
gi|446930573	277	16529	14	14	2	2	0.75	MULTISPECIES: 6,7-dimethyl-8-ribityllumazine synthase [Acinetobacter]
gi|489382472	136	16511	4	4	2	2	0.75	MULTISPECIES: 6,7-dimethyl-8-ribityllumazine synthase [Pseudomonas]
gi|489268588	65	16486	1	1	1	1	0.20	MULTISPECIES: 6,7-dimethyl-8-ribityllumazine synthase [Pseudomonas]
gi|489268588	226	16486	5	5	2	2	0.45	MULTISPECIES: 6,7-dimethyl-8-ribityllumazine synthase [Pseudomonas]
gi|495852198	65	17962	2	2	1	1	0.19	MULTISPECIES: acetyltransferase [Xanthomonas]
gi|495852198	60	17962	2	2	1	1	0.19	MULTISPECIES: acetyltransferase [Xanthomonas]
gi|447202615	79	8663	1	1	1	1	0.40	MULTISPECIES: acyl carrier protein [Acinetobacter]
gi|447202615	122	8663	2	2	1	1	0.40	MULTISPECIES: acyl carrier protein [Acinetobacter]
gi|447202615	103	8663	2	2	1	1	0.40	MULTISPECIES: acyl carrier protein [Acinetobacter]
gi|489376944	77	8693	2	2	1	1	0.40	MULTISPECIES: acyl carrier protein [Pseudomonadaceae]
gi|489376944	61	8693	2	2	1	1	0.40	MULTISPECIES: acyl carrier protein [Pseudomonadaceae]
gi|489376944	52	8693	3	3	1	1	0.40	MULTISPECIES: acyl carrier protein [Pseudomonadaceae]
gi|491015584	516	64972	16	16	7	7	0.41	MULTISPECIES: acyl-CoA dehydrogenase [Acinetobacter]
gi|489183489	131	37236	4	4	2	2	0.19	MULTISPECIES: amino acid ABC transporter substrate-binding protein [Pseudomonas]
gi|490830435	243	40853	11	11	7	7	0.72	MULTISPECIES: aspartate-semialdehyde dehydrogenase [Acinetobacter]
gi|490830435	827	40853	34	34	9	9	2.21	MULTISPECIES: aspartate-semialdehyde dehydrogenase [Acinetobacter]
gi|692177250	56	108036	2	2	1	1	0.03	MULTISPECIES: chemotaxis protein [Alteromonas]
gi|692177250	57	108036	2	2	1	1	0.03	MULTISPECIES: chemotaxis protein [Alteromonas]
gi|692177250	58	108036	3	3	1	1	0.03	MULTISPECIES: chemotaxis protein [Alteromonas]
gi|491960643	31	31294	1	1	1	1	0.11	MULTISPECIES: cobyrinic acid a,c-diamide synthase [Lactobacillus]
gi|446452024	40	60827	1	1	1	1	0.05	MULTISPECIES: conjugal transfer protein [Salmonella]
gi|490408512	71	14008	3	3	1	1	0.24	MULTISPECIES: copper resistance protein C [Acinetobacter]
gi|490408512	66	14008	1	1	1	1	0.24	MULTISPECIES: copper resistance protein C [Acinetobacter]
gi|489015577	60	45141	1	1	1	1	0.07	MULTISPECIES: coproporphyrinogen III oxidase [Thauera]
gi|488799728	53	31569	1	1	1	1	0.11	MULTISPECIES: dihydrodipicolinate synthase [Bradyrhizobiaceae]
gi|490405531	63	38771	1	1	1	1	0.09	MULTISPECIES: dihydroorotase [Acinetobacter]
gi|489394155	172	17473	2	2	2	2	0.43	MULTISPECIES: DNA-binding stress protein [Pseudomonas stutzeri subgroup]
gi|488085619	146	43081	4	4	3	3	0.25	MULTISPECIES: elongation factor Tu [Acinetobacter]
gi|490833740	79	30580	2	2	2	2	0.23	MULTISPECIES: endo-1,4-D-glucanase [Acinetobacter]
gi|447109379	83	55500	1	1	1	1	0.06	MULTISPECIES: F0F1 ATP synthase subunit alpha [Acinetobacter]
gi|493911762	56	16046	1	1	1	1	0.21	MULTISPECIES: FeS cluster assembly scaffold IscU [Roseburia]
gi|493911762	68	16046	3	3	1	1	0.21	MULTISPECIES: FeS cluster assembly scaffold IscU [Roseburia]
gi|519012058	39	48281	1	1	1	1	0.07	MULTISPECIES: flavocytochrome C sulfide dehydrogenase [Methylotenera]
gi|489968177	60	35450	2	2	1	1	0.09	MULTISPECIES: glucitol operon activator [Thermoanaerobacter]
gi|489662255	46	29693	2	2	1	1	0.11	MULTISPECIES: glutamine ABC transporter substrate-binding protein [Lactobacillus casei group]
gi|489662255	46	29693	1	1	1	1	0.11	MULTISPECIES: glutamine ABC transporter substrate-binding protein [Lactobacillus casei group]
gi|489662255	51	29693	3	3	1	1	0.11	MULTISPECIES: glutamine ABC transporter substrate-binding protein [Lactobacillus casei group]
gi|490790515	110	52277	3	3	3	3	0.20	MULTISPECIES: glutamine synthetase [Acinetobacter]
gi|490833617	432	52317	19	19	9	9	0.84	MULTISPECIES: glutamine synthetase [Acinetobacter]
gi|490776271	340	52359	13	13	7	7	0.53	MULTISPECIES: glutamine synthetase [Acinetobacter]
gi|516969263	108	55104	2	2	2	2	0.12	MULTISPECIES: glycerol kinase [Microbacteriaceae]
gi|518154735	56	25800	1	1	1	1	0.13	MULTISPECIES: GntR family transcriptional regulator [Streptomyces]
gi|492395894	60	23821	1	1	1	1	0.14	MULTISPECIES: hisitidine kinase [Bacteroides]
gi|496330806	65	93718	3	3	1	1	0.03	MULTISPECIES: histidine kinase [Bacteroides]
gi|496330806	64	93718	2	2	1	1	0.03	MULTISPECIES: histidine kinase [Bacteroides]
gi|496427574	55	17761	1	1	1	1	0.19	MULTISPECIES: histidine kinase [Odoribacter]
gi|489535562	51	46333	2	2	1	1	0.07	MULTISPECIES: homoserine dehydrogenase [Pseudomonas]
gi|489535562	50	46333	1	1	1	1	0.07	MULTISPECIES: homoserine dehydrogenase [Pseudomonas]
gi|491322046	296	65043	12	12	10	10	0.72	MULTISPECIES: hypothetical protein [Acinetobacter]
gi|490946678	235	44403	9	9	5	5	0.54	MULTISPECIES: hypothetical protein [Acinetobacter]
gi|491318533	407	22833	16	16	5	5	1.27	MULTISPECIES: hypothetical protein [Acinetobacter]
gi|491323749	108	7303	2	2	2	2	1.20	MULTISPECIES: hypothetical protein [Acinetobacter]
gi|490404303	44	7420	1	1	1	1	0.48	MULTISPECIES: hypothetical protein [Acinetobacter]
gi|490896215	269	28306	7	7	4	4	0.56	MULTISPECIES: hypothetical protein [Acinetobacter]
gi|491120253	143	7304	5	5	3	3	2.27	MULTISPECIES: hypothetical protein [Acinetobacter]
gi|490838377	57	35135	1	1	1	1	0.09	MULTISPECIES: hypothetical protein [Acinetobacter]
gi|490812808	70	7379	1	1	1	1	0.48	MULTISPECIES: hypothetical protein [Acinetobacter]
gi|490838377	61	35135	1	1	1	1	0.09	MULTISPECIES: hypothetical protein [Acinetobacter]
gi|490404303	46	7420	1	1	1	1	0.48	MULTISPECIES: hypothetical protein [Acinetobacter]
gi|517876485	90	40131	2	2	1	1	0.08	MULTISPECIES: hypothetical protein [Actinomycetales]
gi|517876485	58	40131	1	1	1	1	0.08	MULTISPECIES: hypothetical protein [Actinomycetales]
gi|495311194	73	12029	3	3	1	1	0.29	MULTISPECIES: hypothetical protein [Alphaproteobacteria]
gi|488675596	45	26263	2	2	1	1	0.13	MULTISPECIES: hypothetical protein [Bacteria]
gi|494979798	58	60435	1	1	1	1	0.05	MULTISPECIES: hypothetical protein [Clostridiales]
gi|651624883	72	8099	2	2	1	1	0.43	MULTISPECIES: hypothetical protein [Ensifer]
gi|503712321	57	34182	2	2	1	1	0.10	MULTISPECIES: hypothetical protein [Hyphomicrobium]
gi|489505326	57	23231	1	1	1	1	0.14	MULTISPECIES: hypothetical protein [Mycobacterium tuberculosis complex]
gi|560180091	44	6856	1	1	1	1	0.52	MULTISPECIES: hypothetical protein [Pandoraea]
gi|495189619	66	24117	1	1	1	1	0.14	MULTISPECIES: hypothetical protein [Pseudomonas]
gi|490230610	39	21457	1	1	1	1	0.16	MULTISPECIES: hypothetical protein [Rhizobium]
gi|494776173	68	21971	1	1	1	1	0.15	MULTISPECIES: hypothetical protein [Rhodanobacter]
gi|518762198	53	39016	1	1	1	1	0.08	MULTISPECIES: hypothetical protein [Rhodocyclaceae]
gi|518759271	63	34023	1	1	1	1	0.10	MULTISPECIES: hypothetical protein [Rhodocyclaceae]
gi|518759271	60	34023	1	1	1	1	0.10	MULTISPECIES: hypothetical protein [Rhodocyclaceae]
gi|517673400	49	37455	1	1	1	1	0.09	MULTISPECIES: hypothetical protein [Streptomyces]
gi|517669744	53	10918	1	1	1	1	0.32	MULTISPECIES: hypothetical protein [Streptomyces]
gi|517768217	53	39404	1	1	1	1	0.08	MULTISPECIES: hypothetical protein [Thioalkalivibrio]
gi|663335979	58	23139	1	1	1	1	0.15	MULTISPECIES: hypothetical protein, partial [Streptomyces]
gi|663297892	58	14191	1	1	1	1	0.24	MULTISPECIES: hypothetical protein, partial [Streptomyces]
gi|664239521	57	81817	1	1	1	1	0.04	MULTISPECIES: hypothetical protein, partial [Streptomyces]
gi|517717192	69	17506	2	2	1	1	0.19	MULTISPECIES: MarR family transcriptional regulator [Paenibacillus]
gi|490951905	61	27792	1	1	1	1	0.12	MULTISPECIES: membrane protein [Acinetobacter]
gi|491570614	35	32208	1	1	1	1	0.10	MULTISPECIES: methylenetetrahydrofolate reductase [Clostridiales]
gi|491570614	34	32208	2	2	1	1	0.10	MULTISPECIES: methylenetetrahydrofolate reductase [Clostridiales]
gi|446702980	79	12196	2	2	1	1	0.28	MULTISPECIES: nitrogen regulatory protein P-II 1 [Acinetobacter]
gi|496531500	59	33473	1	1	1	1	0.10	MULTISPECIES: peptidase S66 [Ralstonia]
gi|496531500	65	33473	2	2	1	1	0.10	MULTISPECIES: peptidase S66 [Ralstonia]
gi|491521743	40	31874	1	1	1	1	0.10	MULTISPECIES: peptide ABC transporter ATPase [Vibrio harveyi group]
gi|493536205	66	25757	1	1	1	1	0.13	MULTISPECIES: PhoB family transcriptional regulator [Mesotoga]
gi|516272856	29	34887	1	1	1	1	0.10	MULTISPECIES: porin [Pseudomonas]
gi|490746036	33	97816	1	1	1	1	0.03	MULTISPECIES: preprotein translocase subunit SecA [Lachnospiraceae]
gi|446044588	56	19252	1	1	1	1	0.18	MULTISPECIES: pyrophosphatase [Acinetobacter]
gi|446044588	116	19252	3	3	3	3	0.62	MULTISPECIES: pyrophosphatase [Acinetobacter]
gi|491156722	318	23018	9	9	3	3	0.72	MULTISPECIES: superoxide dismutase [Acinetobacter]
gi|489746568	175	22862	8	8	3	3	0.51	MULTISPECIES: superoxide dismutase [Acinetobacter]
gi|491156722	217	23018	6	6	3	3	0.72	MULTISPECIES: superoxide dismutase [Acinetobacter]
gi|491156722	118	23018	3	3	2	2	0.31	MULTISPECIES: superoxide dismutase [Acinetobacter]
gi|516870489	75	24445	2	2	1	1	0.14	MULTISPECIES: thymidylate kinase [Thioalkalivibrio]
gi|516870489	120	24445	3	3	1	1	0.14	MULTISPECIES: thymidylate kinase [Thioalkalivibrio]
gi|516870489	124	24445	3	3	1	1	0.14	MULTISPECIES: thymidylate kinase [Thioalkalivibrio]
gi|490749330	58	16064	1	1	1	1	0.21	MULTISPECIES: toxin MazF [Lachnospiraceae]
gi|489079531	61	22979	2	2	1	1	0.15	MULTISPECIES: tRNA-hydroxylase [Myroides]
gi|490405369	71	47338	1	1	1	1	0.07	MULTISPECIES: type II citrate synthase [Acinetobacter]
gi|548293726	38	79861	1	1	1	1	0.04	n-6 DNA methylase [Fusobacterium sp. CAG:815]
gi|261890451	47	48612	1	1	1	1	0.07	N-Acetyl-D-glucosamine ABC transport system sugar-binding protein [Vibrio mimicus MB-451]
gi|496681244	60	33473	1	1	1	1	0.10	N-acetylneuraminate lyase [Subdoligranulum sp. 4_3_54A2FAA]
gi|496681244	70	33473	2	2	1	1	0.10	N-acetylneuraminate lyase [Subdoligranulum sp. 4_3_54A2FAA]
gi|502981611	62	39660	2	2	1	1	0.08	NAD(P) transhydrogenase subunit alpha [Hyphomicrobium denitrificans]
gi|502981611	64	39660	2	2	1	1	0.08	NAD(P) transhydrogenase subunit alpha [Hyphomicrobium denitrificans]
gi|505249559	52	20406	1	1	1	1	0.16	NADH dehydrogenase I, chain J [Azoarcus sp. KH32C]
gi|505249559	57	20406	1	1	1	1	0.16	NADH dehydrogenase I, chain J [Azoarcus sp. KH32C]
gi|678277180	56	36517	1	1	1	1	0.09	NADH-quinone oxidoreductase subunit H [Criblamydia sequanensis CRIB-18]
gi|671229740	56	20058	1	1	1	1	0.17	NADPH-dependent FMN reductase [Chryseobacterium soli]
gi|490789206	135	49100	10	10	6	6	0.48	NADP-specific glutamate dehydrogenase [Acinetobacter bohemicus]
gi|490789206	53	49100	1	1	1	1	0.07	NADP-specific glutamate dehydrogenase [Acinetobacter bohemicus]
gi|491321313	172	49101	7	7	6	6	0.48	NADP-specific glutamate dehydrogenase [Acinetobacter sp. CIP 53.82]
gi|558562795	54	56843	1	1	1	1	0.06	neisseria PilC domain-containing protein [Methyloglobulus morosus]
gi|404263197	95	24702	2	2	1	1	0.14	nicotinate-nucleotide--dimethylbenzimidazole phosphoribosyltransferase [Bradyrhizobium sp. CCGE-LA001]
gi|478733282	67	48526	1	1	1	1	0.07	nitrite oxidoreductase, beta subunit, partial [uncultured bacterium]
gi|491129994	58	42286	1	1	1	1	0.08	nitrite reductase [Streptomyces ghanaensis]
gi|30271879	58	10881	1	1	1	1	0.32	nitrogen regulatory protein P-II 2 [Pseudomonas putida]
gi|3057081	72	58671	1	1	1	1	0.06	nitrous oxide reductase [uncultured eubacterium S321195C]
gi|391324454	59	21441	2	2	1	1	0.16	non-heme Fe-binding protein [Pseudomonas syringae]
gi|391324454	58	21441	1	1	1	1	0.16	non-heme Fe-binding protein [Pseudomonas syringae]
gi|586591956	58	422814	1	1	1	1	0.01	non-ribosomal peptide synthetase, partial [Nocardia seriolae N-2927]
gi|563778873	56	32768	2	2	1	1	0.10	NtrC family signal transduction histidine kinase [candidate division SR1 bacterium RAAC1_SR1_1]
gi|490198491	70	39202	4	4	1	1	0.08	nucleoside permease [Hafnia alvei]
gi|490198491	64	39202	3	3	1	1	0.08	nucleoside permease [Hafnia alvei]
gi|494755991	58	26753	1	1	1	1	0.12	nucleotide-diphosphate-sugar epimerase [Streptomyces zinciresistens]
gi|496408730	55	36893	1	1	1	1	0.09	NUDIX family hydrolase [Neisseria wadsworthii]
gi|8050842	42	214810	1	1	1	1	0.02	NysK [Streptomyces noursei ATCC 11455]
gi|495397419	52	20841	1	1	1	1	0.16	O-6-methylguanine DNA methyltransferase [Phyllobacterium sp. YR531]
gi|225616819	150	61294	6	6	1	1	0.11	Oligopeptide-binding protein oppA precursor [Brucella ceti str. Cudo]
gi|225616819	149	61294	6	6	1	1	0.11	Oligopeptide-binding protein oppA precursor [Brucella ceti str. Cudo]
gi|489375661	41	48091	1	1	1	1	0.07	omega amino acid--pyruvate aminotransferase [Pseudomonas stutzeri]
gi|76789924	60	40476	1	1	1	1	0.08	OmpA family protein [Riemerella anatipestifer]
gi|489133315	73	34522	2	2	1	1	0.10	OmpA/MotB protein [Sphingopyxis sp. MC1]
gi|489133315	66	34522	2	2	1	1	0.10	OmpA/MotB protein [Sphingopyxis sp. MC1]
gi|497812433	77	30450	1	1	1	1	0.11	OmpA-family protein [Sphingomonas sp. KC8]
gi|495403809	65	87522	1	1	1	1	0.04	organic solvent tolerance protein OstA [Phyllobacterium sp. YR531]
gi|564812426	70	21658	2	2	1	1	0.16	orotidine 5'-phosphate decarboxylase [Lactobacillus equi]
gi|490789693	44	42514	1	1	1	1	0.08	O-succinylhomoserine sulfhydrylase [Acinetobacter bohemicus]
gi|502625119	55	278980	1	1	1	1	0.01	outer membrane autotransporter barrel domain-containing protein [Sebaldella termitidis]
gi|490768983	97	38785	2	2	1	1	0.09	outer membrane protein (porin) [Ralstonia pickettii]
gi|7532784	146	40090	5	5	1	1	0.17	outer membrane protein [Acinetobacter sp.]
gi|7532784	120	40090	3	3	2	2	0.27	outer membrane protein [Acinetobacter sp.]
gi|967990	120	37729	2	2	1	1	0.09	outer membrane protein [Burkholderia cepacia]
gi|967990	111	37729	2	2	1	1	0.09	outer membrane protein [Burkholderia cepacia]
gi|967990	135	37729	3	3	1	1	0.09	outer membrane protein [Burkholderia cepacia]
gi|490285302	55	42972	1	1	1	1	0.08	Outer membrane protein [Nitrosospira sp. APG3]
gi|2251192	69	17933	2	2	1	1	0.41	outer membrane protein [Pseudomonas aeruginosa]
gi|490785803	115	37347	4	4	2	2	0.29	outer membrane protein omp38 [Acinetobacter bohemicus]
gi|505073124	61	66246	1	1	1	1	0.05	Outer membrane vitamin B12 receptor BtuB [Thioalkalivibrio nitratireducens]
gi|489900937	155	101728	4	4	1	1	0.03	oxidoreductase [Arthrobacter globiformis]
gi|489900937	87	101728	2	2	1	1	0.03	oxidoreductase [Arthrobacter globiformis]
gi|490328230	68	35580	3	3	2	2	0.19	oxidoreductase [Bifidobacterium animalis]
gi|495740061	62	33837	2	2	1	1	0.10	oxidoreductase [Flavobacterium sp. F52]
gi|493884009	58	39046	1	1	1	1	0.08	oxidoreductase [Planococcus antarcticus]
gi|664046905	65	47238	1	1	1	1	0.07	oxidoreductase [Streptomyces anulatus]
gi|633409893	56	98075	1	1	1	1	0.03	oxoglutarate dehydrogenase (succinyl-transferring), E1 component, partial [Bordetella bronchiseptica E010]
gi|633409893	58	98075	1	1	1	1	0.03	oxoglutarate dehydrogenase (succinyl-transferring), E1 component, partial [Bordetella bronchiseptica E010]
gi|633409893	59	98075	1	1	1	1	0.03	oxoglutarate dehydrogenase (succinyl-transferring), E1 component, partial [Bordetella bronchiseptica E010]
gi|503030464	78	29540	2	2	1	1	0.11	pantothenate kinase [Prevotella melaninogenica]
gi|503030464	66	29540	2	2	1	1	0.11	pantothenate kinase [Prevotella melaninogenica]
gi|306921967	62	45477	1	1	1	1	0.07	particulate methane monooxygenase B-subunit [Methylovulum miyakonense HT12]
gi|667804276	59	52609	1	1	1	1	0.06	patatin [Cystobacter violaceus Cb vi76]
gi|505018014	60	113376	1	1	1	1	0.03	PBS lyase HEAT domain-containing protein repeat-containing protein [Crinalium epipsammum]
gi|13324646	55	31035	1	1	1	1	0.11	Peb1 [Streptococcus thermophilus]
gi|499263303	58	78182	1	1	1	1	0.04	penicillin-binding protein [Methylococcus capsulatus]
gi|499263303	59	78182	1	1	1	1	0.04	penicillin-binding protein [Methylococcus capsulatus]
gi|325526769	62	11037	2	2	1	1	0.31	penicillin-binding protein 1C [Burkholderia sp. TJI49]
gi|496242708	59	28699	1	1	1	1	0.12	peptidase [Halomonas sp. HAL1]
gi|493947768	86	53712	1	1	1	1	0.06	peptidase [Methylobacter tundripaludum]
gi|489226306	57	47385	1	1	1	1	0.07	peptidase [Pseudomonas aeruginosa]
gi|489374987	48	11254	1	1	1	1	0.31	peptidase [Pseudomonas stutzeri]
gi|504701575	48	50164	2	2	1	1	0.07	peptidase [secondary endosymbiont of Heteropsylla cubana]
gi|497166819	57	29695	1	1	1	1	0.11	Peptidase C13 family [Microvirga lotononidis]
gi|489526231	53	51363	1	1	1	1	0.06	peptidase M20 [Peptoclostridium difficile]
gi|488740908	69	58302	2	2	1	1	0.06	peptidase M23 [Bergeyella zoohelcum]
gi|488740908	61	58302	1	1	1	1	0.06	peptidase M23 [Bergeyella zoohelcum]
gi|664154163	65	26479	2	2	1	1	0.13	peptidase M23B [Streptomyces globisporus]
gi|495498930	51	62940	1	1	1	1	0.05	peptidase M28 [Rheinheimera nanhaiensis]
gi|490706737	63	73574	1	1	1	1	0.04	peptidase M41 [Polaribacter irgensii]
gi|490706737	61	73574	1	1	1	1	0.04	peptidase M41 [Polaribacter irgensii]
gi|503842155	63	59034	4	4	1	1	0.06	peptidase S10 [Sphingobium sp. SYK-6]
gi|503842155	59	59034	2	2	1	1	0.06	peptidase S10 [Sphingobium sp. SYK-6]
gi|496011406	40	65290	1	1	1	1	0.05	peptidase S15 [Streptomyces sp. Mg1]
gi|495483891	96	61105	1	1	1	1	0.05	peptide ABC transporter [Roseobacter sp. SK209-2-6]
gi|657303754	95	63831	3	3	2	2	0.11	peptide ABC transporter [SAR324 cluster bacterium SCGC AAA001-C10]
gi|495450144	64	58232	1	1	1	1	0.06	peptide ABC transporter substrate-binding protein [Bacillus sp. B14905]
gi|504245288	73	64952	1	1	1	1	0.05	peptide ABC transporter substrate-binding protein [Caldilinea aerophila]
gi|504245895	58	74328	1	1	1	1	0.04	peptide ABC transporter substrate-binding protein [Caldilinea aerophila]
gi|504245288	64	64952	2	2	1	1	0.05	peptide ABC transporter substrate-binding protein [Caldilinea aerophila]
gi|490203611	73	65829	2	2	1	1	0.05	peptide ABC transporter substrate-binding protein [Thermosipho africanus]
gi|489599839	61	36478	1	1	1	1	0.09	peptide methionine sulfoxide reductase MsrB [[Clostridium] symbiosum]
gi|495155194	59	60096	1	1	1	1	0.05	peptide transporter [Herbaspirillum sp. CF444]
gi|495155194	72	60096	1	1	1	1	0.05	peptide transporter [Herbaspirillum sp. CF444]
gi|658527974	62	43653	2	2	1	1	0.08	peptidoglycan hydrolase [Saccharopolyspora rectivirgula]
gi|503496832	64	21205	1	1	1	1	0.16	peptidyl-tRNA hydrolase [Verrucosispora maris]
gi|505150822	60	41611	1	1	1	1	0.08	Permease [Desulfovibrio hydrothermalis]
gi|505150822	70	41611	4	4	1	1	0.08	Permease [Desulfovibrio hydrothermalis]
gi|496004917	61	11848	2	2	1	1	0.29	PF10823 family protein [Actinomyces massiliensis]
gi|488813150	58	45654	1	1	1	1	0.07	PF13372 domain protein [Leptospira borgpetersenii]
gi|488813150	61	45654	1	1	1	1	0.07	PF13372 domain protein [Leptospira borgpetersenii]
gi|488813150	72	45654	3	3	1	1	0.07	PF13372 domain protein [Leptospira borgpetersenii]
gi|640660147	38	99007	1	1	1	1	0.03	phage infection protein [Lactobacillus paralimentarius]
gi|489674500	55	44603	1	1	1	1	0.07	phage integrase [Lactobacillus casei]
gi|489674500	65	44603	1	1	1	1	0.07	phage integrase [Lactobacillus casei]
gi|505186085	45	27861	1	1	1	1	0.12	phage integrase family protein [Pseudomonas poae]
gi|501053086	66	352360	3	3	1	1	0.01	phage minor structural protein [Yersinia pseudotuberculosis]
gi|501053086	58	352360	1	1	1	1	0.01	phage minor structural protein [Yersinia pseudotuberculosis]
gi|501053086	60	352360	3	3	1	1	0.01	phage minor structural protein [Yersinia pseudotuberculosis]
gi|684610399	65	71789	2	2	1	1	0.05	phage recombination related exonuclease [Vibrio maritimus]
gi|684610399	58	71789	1	1	1	1	0.05	phage recombination related exonuclease [Vibrio maritimus]
gi|498160018	85	42182	2	2	1	1	0.08	phage tail protein [Streptomyces somaliensis]
gi|498160018	65	42182	1	1	1	1	0.08	phage tail protein [Streptomyces somaliensis]
gi|630949782	96	25959	2	2	1	1	0.13	phage/plasmid primase, partial [Hyphomonas polymorpha PS728]
gi|498229042	75	86369	1	1	1	1	0.04	phosphatase [Sphingomonas elodea]
gi|499631201	183	47190	5	5	2	2	0.14	phosphatase [Thiobacillus denitrificans]
gi|499631201	37	47190	1	1	1	1	0.07	phosphatase [Thiobacillus denitrificans]
gi|499631201	227	47190	5	5	2	2	0.14	phosphatase [Thiobacillus denitrificans]
gi|588271357	49	36560	1	1	1	1	0.09	phosphate ABC transporter permease [Nesterenkonia sp. AN1]
gi|657939547	111	36520	2	2	2	2	0.19	phosphate ABC transporter substrate-binding protein [alpha proteobacterium Mf 1.05b.01]
gi|504191107	61	34338	1	1	1	1	0.10	phosphate ABC transporter substrate-binding protein [Blastococcus saxobsidens]
gi|496110419	137	35034	2	2	2	2	0.20	phosphate ABC transporter substrate-binding protein [Mesorhizobium alhagi]
gi|496110419	127	35034	3	3	2	2	0.20	phosphate ABC transporter substrate-binding protein [Mesorhizobium alhagi]
gi|499630914	71	35321	1	1	1	1	0.09	phosphate ABC transporter substrate-binding protein [Thiobacillus denitrificans]
gi|499630914	68	35321	1	1	1	1	0.09	phosphate ABC transporter substrate-binding protein [Thiobacillus denitrificans]
gi|493335990	25	60554	1	1	1	1	0.05	phosphate acetyltransferase [Scardovia inopinata]
gi|518126327	61	38979	2	2	1	1	0.08	phosphate acyltransferase [Phaeobacter gallaeciensis]
gi|518126327	86	38979	4	4	1	1	0.08	phosphate acyltransferase [Phaeobacter gallaeciensis]
gi|504517274	67	34138	2	2	1	1	0.10	phosphate-binding protein [Methylophaga frappieri]
gi|495445325	74	42100	2	2	1	1	0.08	phosphate-selective porin O and P [Marinobacter manganoxydans]
gi|495445325	72	42100	1	1	1	1	0.08	phosphate-selective porin O and P [Marinobacter manganoxydans]
gi|656322082	60	59402	2	2	1	1	0.06	phosphoglucomutase [Paraoerskovia marina]
gi|652749505	64	29104	1	1	1	1	0.11	phosphoglycerate mutase [Lysobacter defluvii]
gi|654580314	64	65752	1	1	1	1	0.05	phosphomannomutase [Cellulomonas sp. URHE0023]
gi|653406173	60	26145	1	1	1	1	0.13	phosphonate metabolism protein [Bradyrhizobium sp. Ec3.3]
gi|496506931	65	18403	2	2	1	1	0.18	phosphopantetheine adenylyltransferase [Oribacterium sp. oral taxon 078]
gi|489958995	65	52055	1	1	1	1	0.06	phosphoribosylamine--glycine ligase [Enterobacter cloacae]
gi|518497973	52	43284	1	1	1	1	0.08	phosphoribosylaminoimidazole carboxylase [Eudoraea adriatica]
gi|489391207	37	16960	1	1	1	1	0.20	phosphoribosylaminoimidazole carboxylase catalytic subunit [Pseudomonas stutzeri]
gi|489391207	57	16960	2	2	2	2	0.44	phosphoribosylaminoimidazole carboxylase catalytic subunit [Pseudomonas stutzeri]
gi|446232017	140	15541	5	5	3	3	0.81	phosphoribosylaminoimidazole carboxylase mutase subunit, partial [Acinetobacter baumannii]
gi|446232017	98	15541	2	2	1	1	0.22	phosphoribosylaminoimidazole carboxylase mutase subunit, partial [Acinetobacter baumannii]
gi|492898953	56	13375	1	1	1	1	0.26	phosphoribosyl-ATP pyrophosphatase [Burkholderia thailandensis]
gi|588474885	37	79957	1	1	1	1	0.04	phosphoribosylformylglycinamidine synthase [Lactobacillus composti JCM 14202]
gi|330897102	62	23533	2	2	1	1	0.14	phosphoribosylglycinamide formyltransferase [Pseudomonas syringae pv. japonica str. M301072]
gi|330897102	57	23533	1	1	1	1	0.14	phosphoribosylglycinamide formyltransferase [Pseudomonas syringae pv. japonica str. M301072]
gi|653416755	63	33708	1	1	1	1	0.10	pilus assembly protein [Bradyrhizobium sp. Ec3.3]
gi|497180041	52	31701	1	1	1	1	0.10	plasmid partitioning protein ParB [Sporosarcina newyorkensis]
gi|497180041	54	31701	2	2	1	1	0.10	plasmid partitioning protein ParB [Sporosarcina newyorkensis]
gi|492473016	63	67830	1	1	1	1	0.05	poly(R)-hydroxyalkanoic acid synthase [Sagittula stellata]
gi|263511	49	66844	1	1	1	1	0.05	polyhydroxyalkanoic synthase, PHA synthase [Rhodobacter sphaeroides, ATCC 17023, Peptide, 600 aa]
gi|263511	60	66844	2	2	1	1	0.05	polyhydroxyalkanoic synthase, PHA synthase [Rhodobacter sphaeroides, ATCC 17023, Peptide, 600 aa]
gi|499396070	117	18010	4	4	1	1	0.19	polyketide cyclase [Bradyrhizobium diazoefficiens]
gi|499396070	142	18010	6	6	1	1	0.19	polyketide cyclase [Bradyrhizobium diazoefficiens]
gi|499396070	177	18010	8	8	1	1	0.19	polyketide cyclase [Bradyrhizobium diazoefficiens]
gi|654975297	77	19756	2	2	1	1	0.17	polyketide cyclase [Streptomyces sp. GXT6]
gi|654975297	98	19756	4	4	1	1	0.17	polyketide cyclase [Streptomyces sp. GXT6]
gi|654975297	133	19756	8	8	1	1	0.17	polyketide cyclase [Streptomyces sp. GXT6]
gi|494874354	64	53268	1	1	1	1	0.06	polymerase [Bradyrhizobium sp. WSM1253]
gi|494874354	71	53268	1	1	1	1	0.06	polymerase [Bradyrhizobium sp. WSM1253]
gi|517134348	105	53221	3	3	2	2	0.13	polymerase [Bradyrhizobium sp. WSM2793]
gi|547773517	47	26809	2	2	1	1	0.12	polypeptide-transport-associated domain protein FtsQ-type [Eggerthella sp. CAG:209]
gi|488736032	58	50109	1	1	1	1	0.07	polysaccharide biosynthesis protein [Saprospira grandis]
gi|498123922	59	52825	1	1	1	1	0.06	polysaccharide deacetylase [Ruegeria conchae]
gi|503200574	97	42596	4	4	1	1	0.08	porin [Burkholderia rhizoxinica]
gi|503200574	76	42596	1	1	1	1	0.08	porin [Burkholderia rhizoxinica]
gi|503200574	79	42596	1	1	1	1	0.08	porin [Burkholderia rhizoxinica]
gi|493647429	56	33186	1	1	1	1	0.10	porphobilinogen deaminase [Pseudoramibacter alactolyticus]
gi|493530064	59	35493	2	2	1	1	0.09	potassium channel protein [Burkholderia cenocepacia]
gi|497524337	61	209792	2	2	1	1	0.02	predicted calcium-binding protein [Pseudoalteromonas tunicata]
gi|91200320	57	68559	1	1	1	1	0.05	predicted orf [Candidatus Kuenenia stuttgartiensis]
gi|297181610	41	26582	1	1	1	1	0.13	predicted rossmann fold nucleotide-binding protein [uncultured Sphingobacteriales bacterium HF0130_33B19]
gi|297181610	59	26582	2	2	1	1	0.13	predicted rossmann fold nucleotide-binding protein [uncultured Sphingobacteriales bacterium HF0130_33B19]
gi|68304939	65	58237	2	2	1	1	0.06	predicted virulence factor MviN [uncultured bacterium BAC13K9BAC]
gi|494060055	75	44679	1	1	1	1	0.07	probable secreted protein, partial [Roseomonas cervicalis]
gi|654911774	67	49068	3	3	1	1	0.07	propionyl-CoA carboxylase [Burkholderia sp. JPY366]
gi|654911774	60	49068	1	1	1	1	0.07	propionyl-CoA carboxylase [Burkholderia sp. JPY366]
gi|654911774	70	49068	4	4	1	1	0.07	propionyl-CoA carboxylase [Burkholderia sp. JPY366]
gi|503916759	53	49131	1	1	1	1	0.07	propionyl-CoA carboxylase subunit beta [Streptomyces cattleya]
gi|695635474	55	51202	1	1	1	1	0.06	protease [Leclercia adecarboxylata]
gi|489483894	61	15910	1	1	1	1	0.21	protein ArsC [Brevibacillus borstelensis]
gi|495338717	61	18647	1	1	1	1	0.18	Protein hoxT [Methyloversatilis universalis]
gi|495338717	64	18647	1	1	1	1	0.18	Protein hoxT [Methyloversatilis universalis]
gi|492796909	58	29692	1	1	1	1	0.11	protein phosphatase [endosymbiont of Riftia pachyptila]
gi|493650443	67	77262	1	1	1	1	0.04	protein phosphatase [Streptomyces auratus]
gi|497066863	79	37336	2	2	2	2	0.19	protein sphX [Fischerella sp. JSC-11]
gi|488869192	58	37222	1	1	1	1	0.09	Protein sphX [Microcystis aeruginosa]
gi|490507587	105	34529	1	1	1	1	0.10	protein sphX [Pseudomonas mendocina]
gi|345394693	67	5814	1	1	1	1	0.63	protein traW domain protein [Escherichia coli TX1999]
gi|499423265	48	13277	1	1	1	1	0.26	pterin-4-alpha-carbinolamine dehydratase [Nitrosomonas europaea]
gi|488483816	87	64198	12	12	1	1	0.05	PTS fructose transporter subunit IIA [Propionibacterium humerusii]
gi|488483816	78	64198	9	9	1	1	0.05	PTS fructose transporter subunit IIA [Propionibacterium humerusii]
gi|488483816	83	64198	11	11	1	1	0.05	PTS fructose transporter subunit IIA [Propionibacterium humerusii]
gi|492841276	70	27860	2	2	1	1	0.12	purine nucleoside phosphorylase [Desulfovibrio fructosivorans]
gi|492841276	128	27860	4	4	1	1	0.12	purine nucleoside phosphorylase [Desulfovibrio fructosivorans]
gi|602518992	62	38952	1	1	1	1	0.08	putative 6-phosphofructokinase [Mycobacterium vulneris]
gi|108743467	67	60054	2	2	1	1	0.05	putative ABC transporter solute binding lipoprotein [Streptomyces kanamyceticus]
gi|504247353	57	70639	1	1	1	1	0.05	putative ABC transporter substrate binding protein [Caldilinea aerophila]
gi|504246370	61	44825	1	1	1	1	0.07	putative ABC transporter substrate binding protein [Caldilinea aerophila]
gi|144575109	45	122325	1	1	1	1	0.03	putative ATP-binding protein [Mycoplasma synoviae 53]
gi|546656565	46	187083	1	1	1	1	0.02	putative cell division protein FtsK [Ruminococcus sp. CAG:108]
gi|546656565	34	187083	1	1	1	1	0.02	putative cell division protein FtsK [Ruminococcus sp. CAG:108]
gi|546656565	62	187083	2	2	1	1	0.02	putative cell division protein FtsK [Ruminococcus sp. CAG:108]
gi|490194563	56	66516	1	1	1	1	0.05	putative dipeptide ABC transporter, periplasmic dipeptide-binding protein DppA [Hafnia alvei]
gi|317022248	64	37290	1	1	1	1	0.09	putative esterase [uncultured bacterium]
gi|612123284	92	104490	2	2	1	1	0.03	putative ferric siderophore receptor [Novosphingobium resinovorum]
gi|344173760	50	17752	1	1	1	1	0.19	putative fimbrial protein pilin [Ralstonia syzygii R24]
gi|495098179	81	41319	2	2	1	1	0.08	putative gamma-glutamyl ligase [Streptomyces sp. Tu6071]
gi|495098179	83	41319	1	1	1	1	0.08	putative gamma-glutamyl ligase [Streptomyces sp. Tu6071]
gi|307617120	64	143655	2	2	1	1	0.02	putative glycosyl hydrolase [Streptococcus mitis SK321]
gi|307617120	63	143655	2	2	1	1	0.02	putative glycosyl hydrolase [Streptococcus mitis SK321]
gi|494144399	73	47516	2	2	1	1	0.07	putative integral membrane transport protein [Bacillus bataviensis]
gi|494144399	66	47516	1	1	1	1	0.07	putative integral membrane transport protein [Bacillus bataviensis]
gi|545458325	55	51079	1	1	1	1	0.06	putative integrase [Loktanella cinnabarina]
gi|545458325	52	51079	1	1	1	1	0.06	putative integrase [Loktanella cinnabarina]
gi|50346344	128	13737	4	4	2	2	0.94	putative L21 [Leptospira interrogans serovar Pyrogenes]
gi|50346344	96	13737	3	3	1	1	0.25	putative L21 [Leptospira interrogans serovar Pyrogenes]
gi|50346344	186	13737	6	6	3	3	1.43	putative L21 [Leptospira interrogans serovar Pyrogenes]
gi|499123719	64	74427	1	1	1	1	0.04	putative large, multifunctional secreted protein [Cyclobacteriaceae bacterium AK24]
gi|522832487	57	47963	1	1	1	1	0.07	putative maturase protein [Alteromonas macleodii]
gi|522832487	71	47963	2	2	1	1	0.07	putative maturase protein [Alteromonas macleodii]
gi|490834489	27	22028	1	1	1	1	0.15	putative methenyltetrahydrofolate cyclohydrolase [Veillonella parvula]
gi|498008138	50	65822	2	2	1	1	0.05	putative methyl-accepting chemotaxis sensory transducer [Marinobacterium stanieri]
gi|545419911	75	53369	1	1	1	1	0.06	putative nickel ABC transporter, periplasmic nickel-binding protein [Clostridium sp. ATCC 29733]
gi|548321194	58	83547	1	1	1	1	0.04	putative outer membrane protein probably involved in nutrient binding [Prevotella sp. CAG:617]
gi|548321194	56	83547	1	1	1	1	0.04	putative outer membrane protein probably involved in nutrient binding [Prevotella sp. CAG:617]
gi|213385121	56	39419	1	1	1	1	0.08	putative oxidoreductase [Streptomyces griseoviridis]
gi|213385121	68	39419	3	3	1	1	0.08	putative oxidoreductase [Streptomyces griseoviridis]
gi|213385121	67	39419	5	5	1	1	0.08	putative oxidoreductase [Streptomyces griseoviridis]
gi|38679260	63	17396	1	1	1	1	0.19	putative oxidoreductase alpha subunit [Streptomyces sp. K30]
gi|281181712	87	8441	2	2	1	1	0.42	putative periplasmic dipeptide transport protein [Edwardsiella tarda]
gi|281181712	51	8441	1	1	1	1	0.42	putative periplasmic dipeptide transport protein [Edwardsiella tarda]
gi|281181712	111	8441	2	2	1	1	0.42	putative periplasmic dipeptide transport protein [Edwardsiella tarda]
gi|503326485	85	38681	1	1	1	1	0.09	putative phosphate ABC transporter substrate binding protein [Anaerolinea thermophila]
gi|38505503	77	53074	1	1	1	1	0.06	putative porin [Bradyrhizobium sp. ISLU16]
gi|6959518	58	75304	1	1	1	1	0.04	putative receptor precursor [Pseudomonas stutzeri]
gi|6959518	90	75304	2	2	1	1	0.04	putative receptor precursor [Pseudomonas stutzeri]
gi|547738730	64	64986	1	1	1	1	0.05	putative sensor with HAMP domain [Lachnospiraceae bacterium CAG:215]
gi|495917717	56	74391	2	2	1	1	0.04	putative sensory box protein/GGDEF family protein [Cupriavidus sp. HMR-1]
gi|598663231	33	124145	1	1	1	1	0.03	putative sensory histidine kinase [Rubellimicrobium mesophilum DSM 19309]
gi|590104163	43	33876	1	1	1	1	0.10	putative terpenoid synthase [Candidatus Competibacter denitrificans Run_A_D11]
gi|501185624	64	34865	2	2	1	1	0.10	putative Transcriptional regulator-like protein [Candidatus Microthrix parvicella]
gi|503882330	52	45362	1	1	1	1	0.07	putative transposase [Oscillibacter valericigenes]
gi|488931925	65	36117	2	2	1	1	0.09	putative two-component sensor histidine kinase [Peptostreptococcus anaerobius]
gi|512182110	64	28569	1	1	1	1	0.12	putative uncharacterized protein [Clostridium sp. CAG:1024]
gi|547943647	57	26965	3	3	1	1	0.12	putative uncharacterized protein [Clostridium sp. CAG:299]
gi|547943647	57	26965	2	2	1	1	0.12	putative uncharacterized protein [Clostridium sp. CAG:299]
gi|547943647	56	26965	1	1	1	1	0.12	putative uncharacterized protein [Clostridium sp. CAG:299]
gi|547770785	82	470365	2	2	1	1	0.01	putative uncharacterized protein [Clostridium sp. CAG:575]
gi|547770785	77	470365	1	1	1	1	0.01	putative uncharacterized protein [Clostridium sp. CAG:575]
gi|548131831	92	44836	7	7	1	1	0.07	putative uncharacterized protein [Dialister sp. CAG:357]
gi|548131831	62	44836	2	2	1	1	0.07	putative uncharacterized protein [Dialister sp. CAG:357]
gi|547246615	56	43496	1	1	1	1	0.08	putative uncharacterized protein [Eubacterium sp. CAG:603]
gi|547246615	52	43496	1	1	1	1	0.08	putative uncharacterized protein [Eubacterium sp. CAG:603]
gi|545590024	63	45921	1	1	1	1	0.07	putative uncharacterized protein [Phascolarctobacterium sp. CAG:207]
gi|545590024	61	45921	1	1	1	1	0.07	putative uncharacterized protein [Phascolarctobacterium sp. CAG:207]
gi|547513156	77	16314	2	2	1	1	0.21	putative uncharacterized protein [Prevotella sp. CAG:5226]
gi|547513156	69	16314	1	1	1	1	0.21	putative uncharacterized protein [Prevotella sp. CAG:5226]
gi|547513156	78	16314	3	3	1	1	0.21	putative uncharacterized protein [Prevotella sp. CAG:5226]
gi|547914642	66	45205	2	2	1	1	0.07	putative uncharacterized protein [Prevotella sp. CAG:592]
gi|547914642	62	45205	1	1	1	1	0.07	putative uncharacterized protein [Prevotella sp. CAG:592]
gi|676257077	42	32539	1	1	1	1	0.10	putative uncharacterized protein [Pseudomonas sp. StFLB209]
gi|566083170	61	24998	1	1	1	1	0.13	putative xanthine dehydrogenase accessory factor [Bordetella pertussis]
gi|557678746	27	42962	1	1	1	1	0.08	Putrescine transport ATP-binding protein PotG [Lutibaculum baratangense]
gi|485211727	61	35752	1	1	1	1	0.09	Pyridoxal phosphate-dependent enzyme, D-cysteine desulfhydrase family [Salmonella enterica subsp. enterica serovar Agona str. 20.H.06]
gi|648410920	68	26804	2	2	1	1	0.12	Pyrroline-5-carboxylate reductase [Pleurocapsa sp. PCC 7319]
gi|648410920	56	26804	1	1	1	1	0.12	Pyrroline-5-carboxylate reductase [Pleurocapsa sp. PCC 7319]
gi|512548593	60	62270	2	2	1	1	0.05	pyruvate/2-ketoisovalerate family 2-oxoacid:acceptor oxidoreductase, delta subunit [Actinomyces europaeus]
gi|493859467	94	64122	3	3	1	1	0.05	pyruvate-flavodoxin oxidoreductase, partial [Leptotrichia goodfellowii]
gi|493859467	83	64122	2	2	1	1	0.05	pyruvate-flavodoxin oxidoreductase, partial [Leptotrichia goodfellowii]
gi|493859467	101	64122	3	3	1	1	0.05	pyruvate-flavodoxin oxidoreductase, partial [Leptotrichia goodfellowii]
gi|489392338	88	66896	4	4	3	3	0.15	quinoprotein alcohol dehydrogenase [Pseudomonas stutzeri]
gi|500262513	169	80431	7	7	6	6	0.27	quinoprotein ethanol dehydrogenase [Pseudomonas stutzeri]
gi|499672986	57	43963	1	1	1	1	0.08	radical SAM protein [Burkholderia lata]
gi|506288316	70	30707	2	2	1	1	0.11	radical SAM protein [Pedobacter heparinus]
gi|506288316	73	30707	2	2	1	1	0.11	radical SAM protein [Pedobacter heparinus]
gi|506288316	64	30707	1	1	1	1	0.11	radical SAM protein [Pedobacter heparinus]
gi|302595937	62	64930	1	1	1	1	0.05	RecName: Full=AAA ATPase forming ring-shaped complexes {ECO:0000255|HAMAP-Rule:MF_02112}; Short=ARC {ECO:0000255|HAMAP-Rule:MF_02112} [Rothia mucilaginosa DY-18]
gi|114524	61	54997	1	1	1	1	0.06	RecName: Full=ATP synthase subunit alpha {ECO:0000255|HAMAP-Rule:MF_01346} {ECO:0000255|HAMAP-Rule:MF_01346}; AltName: Full=ATP synthase F1 sector subunit alpha {ECO:0000255|HAMAP-Rule:MF_01346}; AltName: Full=F-ATPase subunit alpha {ECO:0000255|HAM
gi|134035392	176	74698	4	4	3	3	0.14	RecName: Full=Bifunctional polymyxin resistance protein ArnA {ECO:0000255|HAMAP-Rule:MF_01166}; Includes: RecName: Full=UDP-4-amino-4-deoxy-L-arabinose formyltransferase {ECO:0000255|HAMAP-Rule:MF_01166} {ECO:0000255|HAMAP-Rule:MF_01166}; AltName: F
gi|114890	58	141390	2	2	1	1	0.02	RecName: Full=Cellulose synthase operon protein C; Flags: Precursor [Komagataeibacter xylinus]
gi|114890	62	141390	2	2	1	1	0.02	RecName: Full=Cellulose synthase operon protein C; Flags: Precursor [Komagataeibacter xylinus]
gi|6647532	56	70942	1	1	1	1	0.05	RecName: Full=DNA gyrase subunit B {ECO:0000255|HAMAP-Rule:MF_01898} {ECO:0000255|HAMAP-Rule:MF_01898} [Borrelia hermsii]
gi|119213	126	44822	2	2	1	1	0.07	RecName: Full=Elongation factor Tu {ECO:0000255|HAMAP-Rule:MF_00118}; Short=EF-Tu {ECO:0000255|HAMAP-Rule:MF_00118} [Arthrospira platensis]
gi|2828519	143	17952	5	5	1	1	0.19	RecName: Full=Ferric uptake regulation protein; Short=Ferric uptake regulator [Klebsiella pneumoniae]
gi|120682	91	35874	2	2	1	1	0.09	RecName: Full=Glyceraldehyde-3-phosphate dehydrogenase; Short=GAPDH [Bacillus coagulans]
gi|116248116	65	36504	1	1	1	1	0.09	RecName: Full=Ketol-acid reductoisomerase {ECO:0000255|HAMAP-Rule:MF_00435} {ECO:0000255|HAMAP-Rule:MF_00435}; AltName: Full=Acetohydroxy-acid isomeroreductase {ECO:0000255|HAMAP-Rule:MF_00435}; AltName: Full=Alpha-keto-beta-hydroxylacyl reductoisom
gi|75415543	55	184616	1	1	1	1	0.02	RecName: Full=Serine-aspartate repeat-containing protein F; Flags: Precursor [Staphylococcus epidermidis]
gi|3334368	54	63918	1	1	1	1	0.05	RecName: Full=Streptolysin O; AltName: Full=Thiol-activated cytolysin; Flags: Precursor [Streptococcus canis]
gi|2501321	92	24460	2	2	1	1	0.14	RecName: Full=Triosephosphate isomerase; Short=TIM; AltName: Full=Triose-phosphate isomerase, partial [Rhizobium etli CFN 42]
gi|499664878	57	36733	1	1	1	1	0.09	replication protein B [Xanthomonas euvesicatoria]
gi|499664878	58	36733	2	2	1	1	0.09	replication protein B [Xanthomonas euvesicatoria]
gi|656016417	70	34737	3	3	1	1	0.10	replication protein Rep [Staphylococcus sp. URHA0057]
gi|514352258	73	49881	2	2	1	1	0.07	replicative DNA helicase [Leptospira wolffii]
gi|514352258	58	49881	1	1	1	1	0.07	replicative DNA helicase [Leptospira wolffii]
gi|124516681	54	58001	2	2	1	1	0.06	ResB-like family protein [Leptospirillum rubarum]
gi|124516681	58	58001	1	1	1	1	0.06	ResB-like family protein [Leptospirillum rubarum]
gi|503867730	55	33139	1	1	1	1	0.10	response regulator [Micavibrio aeruginosavorus]
gi|494503621	60	25837	1	1	1	1	0.13	response regulator receiver [delta proteobacterium MLMS-1]
gi|497091585	43	111765	1	1	1	1	0.03	restriction endonuclease subunit M [Roseibium sp. TrichSKD4]
gi|494941697	97	54390	4	4	1	1	0.06	Rhamnulokinase [Cronobacter condimenti]
gi|494941697	67	54390	2	2	1	1	0.06	Rhamnulokinase [Cronobacter condimenti]
[truncated: 286 more rows]

## Sheet: SR-BC
Accession	Score	Mass	Matches	Match(sig)	Sequences	Seq(sig)	emPAI	Description
gi|497458080	57	83150	1	1	1	1	0.05	(p)ppGpp synthetase [marine actinobacterium PHSC20C1]
SLK32896.1	352	22921	4	4	1	1	0.20	[Mn]-superoxide dismutase [Mycobacteroides abscessus subsp. abscessus]
SLL32656.1	140	22543	1	1	1	1	0.20	[Mn]-superoxide dismutase [Mycobacteroides abscessus subsp. abscessus]
gi|588309426	61	13710	2	2	2	2	0.82	1-(5-phosphoribosyl)-5-[(5- phosphoribosylamino)methylideneamino] imidazole-4-carboxamide isomerase [Pseudomonas sp. BAY1663]
gi|489389677	171	26442	3	3	2	2	0.37	1-(5-phosphoribosyl)-5-[(5-phosphoribosylamino)methylideneamino] imidazole-4-carboxamide isomerase [Pseudomonas stutzeri]
gi|489389677	174	26442	3	3	2	2	0.37	1-(5-phosphoribosyl)-5-[(5-phosphoribosylamino)methylideneamino] imidazole-4-carboxamide isomerase [Pseudomonas stutzeri]
gi|653268164	65	38446	1	1	1	1	0.12	1,2-oxophytodienoate reductase [Curtobacterium sp. UNCCL17]
gi|665906380	62	62434	1	1	1	1	0.07	1,4-alpha-glucan branching protein, partial [Curtobacterium sp. B8]
gi|472324292	102	34373	1	1	1	1	0.13	16S rRNA m(4)C1402 methyltransferase [Pseudomonas denitrificans ATCC 13867]
gi|397687909	74	15526	2	2	2	2	0.70	17 kDa surface antigen [Pseudomonas stutzeri DSM 10701]
gi|489388401	179	15385	1	1	1	1	0.31	17 kDa surface antigen [Pseudomonas stutzeri]
gi|489388401	308	15385	4	4	2	2	0.71	17 kDa surface antigen [Pseudomonas stutzeri]
gi|489388401	125	15385	3	3	2	2	0.71	17 kDa surface antigen [Pseudomonas stutzeri]
gi|653266596	86	33364	3	3	2	2	0.29	2,3,4,5-tetrahydropyridine-2,6-carboxylate N-succinyltransferase [Curtobacterium sp. UNCCL17]
gi|237884928	39	27196	1	1	1	1	0.17	2,5-didehydrogluconate reductase [Micromonospora sp. ATCC 39149]
gi|551294669	59	30729	1	1	1	1	0.15	2,5-diketo-D-gluconic acid reductase [Frankia sp. Iso899]
gi|490119967	114	31153	2	2	1	1	0.31	2,5-diketo-D-gluconic acid reductase [Gordonia terrae]
gi|442900985	54	26775	1	1	1	1	0.17	23S rRNA (guanosine-2'-O-) -methyltransferase rlmB [Pseudomonas pseudoalcaligenes KF707]
gi|498069550	52	26743	1	1	1	1	0.17	23S rRNA (guanosine-2'-O-)-methyltransferase [Pseudoalteromonas rubra]
gi|15598823	58	16652	2	2	2	2	0.65	2-C-methyl-D-erythritol 2,4-cyclodiphosphate synthase [Pseudomonas aeruginosa PAO1]
gi|330896086	35	16685	1	1	1	1	0.28	2-C-methyl-D-erythritol 2,4-cyclodiphosphate synthase [Pseudomonas syringae pv. japonica str. M301072]
gi|654355522	117	31504	2	2	1	1	0.14	2-dehydro-3-deoxyphosphooctonate aldolase [Marinospirillum minutulum]
gi|489393387	68	30808	1	1	1	1	0.15	2-hydroxy-3-oxopropionate reductase [Pseudomonas stutzeri]
WP_007926314.1	95	64362	6	6	1	1	0.07	2-isopropylmalate synthase [Janibacter hoylei]
gi|653575698	127	61537	3	3	3	3	0.23	2-isopropylmalate synthase [Pseudomonas sp. RL]
gi|489377912	226	61740	5	5	3	3	0.23	2-isopropylmalate synthase [Pseudomonas stutzeri]
gi|489381639	130	61516	3	3	3	3	0.23	2-isopropylmalate synthase [Pseudomonas stutzeri]
gi|544786996	107	61519	2	2	2	2	0.15	2-isopropylmalate synthase [Pseudomonas stutzeri]
gi|489377912	181	61740	3	3	2	2	0.15	2-isopropylmalate synthase [Pseudomonas stutzeri]
gi|490719317	74	23379	1	1	1	1	0.20	2-keto-3-deoxy-6-phosphogluconate aldolase [Marinobacter nanhaiticus]
gi|490719317	67	23379	1	1	1	1	0.20	2-keto-3-deoxy-6-phosphogluconate aldolase [Marinobacter nanhaiticus]
gi|323357578	59	20661	2	2	1	1	0.22	2-keto-3-deoxy-6-phosphogluconate aldolase [Microbacterium testaceum StLB037]
gi|489382971	122	32027	4	4	4	4	0.69	2-methylisocitrate lyase [Pseudomonas stutzeri]
gi|504664205	35	36524	1	1	1	1	0.12	2-nitropropane dioxygenase [Pseudomonas stutzeri]
gi|83595126	56	57505	1	1	1	1	0.08	2-octaprenylphenol hydroxylase [Rhodospirillum rubrum ATCC 11170]
gi|499710810	61	57505	1	1	1	1	0.08	2-octaprenylphenol hydroxylase [Rhodospirillum rubrum]
CAP00147.1	38	106385	1	1	1	1	0.04	2-oxoglutarate decarboxylase, component of the 2-oxoglutarate dehydrogenase complex (E1) [Acinetobacter baumannii SDF]
gi|655208559	287	106707	6	6	5	5	0.22	2-oxoglutarate dehydrogenase [Pseudomonas resinovorans]
gi|695875992	176	106357	4	4	3	3	0.13	2-oxoglutarate dehydrogenase [Pseudomonas sp. HMP271]
WP_027857220.1	77	42432	2	2	1	1	0.10	2-oxoglutarate dehydrogenase complex dihydrolipoyllysine-residue succinyltransferase [Marinobacterium jannaschii]
WP_044875209.1	270	42842	8	8	3	3	0.34	2-oxoglutarate dehydrogenase complex dihydrolipoyllysine-residue succinyltransferase [Pseudomonas sp. LFM046]
gi|489378734	411	106402	5	5	3	3	0.13	2-oxoglutarate dehydrogenase E1 [Pseudomonas stutzeri]
gi|489381078	170	106174	3	3	2	2	0.08	2-oxoglutarate dehydrogenase E1 [Pseudomonas stutzeri]
gi|544785217	182	106504	4	4	4	4	0.17	2-oxoglutarate dehydrogenase E1 [Pseudomonas stutzeri]
gi|512734246	190	106717	4	4	3	3	0.13	2-oxoglutarate dehydrogenase E1 component [Pseudomonas resinovorans]
gi|499616967	71	38909	1	1	1	1	0.11	3,4-dihydroxy-2-butanone 4-phosphate synthase [Cupriavidus pinatubonensis]
gi|24981896	55	40289	1	1	1	1	0.11	3,4-dihydroxy-2-butanone 4-phosphate synthase/GTP cyclohydrolase II [Pseudomonas putida KT2440]
gi|516498802	751	53894	21	21	11	11	1.36	30S ribosomal protein S1 [Curtobacterium flaccumfaciens]
gi|696576036	376	52942	13	13	10	10	1.22	30S ribosomal protein S1 [Microbacterium profundi]
gi|497306793	170	62006	6	6	6	6	0.50	30S ribosomal protein S1 [Pseudomonas sp. M1]
gi|489375845	302	62070	11	11	8	8	0.72	30S ribosomal protein S1 [Pseudomonas stutzeri]
gi|489375845	195	62070	6	6	6	6	0.50	30S ribosomal protein S1 [Pseudomonas stutzeri]
gi|117620866	88	14825	4	4	2	2	0.74	30S ribosomal protein S10 [Aeromonas hydrophila subsp. hydrophila ATCC 7966]
gi|15599460	126	11759	8	8	3	3	1.85	30S ribosomal protein S10 [Pseudomonas aeruginosa PAO1]
gi|489184304	143	10610	4	4	2	2	1.16	30S ribosomal protein S10 [Pseudomonas aeruginosa]
KPW19621.1	114	14024	3	3	2	2	0.81	30S ribosomal protein S10 [Pseudomonas syringae pv. alisalensis]
gi|498143269	116	11843	4	4	2	2	1.00	30S ribosomal protein S10 [Succinivibrionaceae bacterium WG-1]
PZP01334.1	86	11614	1	1	1	1	0.42	30S ribosomal protein S10, partial [Pseudomonas protegens]
gi|225621050	45	15044	1	1	1	1	0.32	30S ribosomal protein S11 [Brachyspira hyodysenteriae WA1]
gi|120553675	87	13749	2	2	2	2	0.82	30S ribosomal protein S11 [Marinobacter aquaeolei VT8]
gi|15599464	62	13928	1	1	1	1	0.35	30S ribosomal protein S12 [Pseudomonas aeruginosa PAO1]
gi|310941871	104	13272	1	1	1	1	0.36	30S ribosomal protein S13 [Pseudomonas straminea]
gi|28867876	105	13453	4	4	2	2	0.85	30S ribosomal protein S13 [Pseudomonas syringae pv. tomato str. DC3000]
gi|146283627	108	10125	3	3	1	1	0.50	30S ribosomal protein S15 [Pseudomonas stutzeri A1501]
gi|653267919	331	15157	7	7	4	4	1.97	30S ribosomal protein S16 [Curtobacterium sp. UNCCL17]
gi|15598940	50	9199	2	2	1	1	0.56	30S ribosomal protein S16 [Pseudomonas aeruginosa PAO1]
gi|516236834	45	9117	1	1	1	1	0.56	30S ribosomal protein S16 [Pseudomonas sp. 313]
gi|146281575	66	9195	2	2	1	1	0.56	30S ribosomal protein S16 [Pseudomonas stutzeri A1501]
gi|489380421	114	9128	3	3	2	2	1.44	30S ribosomal protein S16 [Pseudomonas stutzeri]
gi|489380421	66	9128	1	1	1	1	0.56	30S ribosomal protein S16 [Pseudomonas stutzeri]
gi|226942787	63	10187	5	5	2	2	1.23	30S ribosomal protein S17 [Azotobacter vinelandii DJ]
gi|489375088	77	10215	1	1	1	1	0.49	30S ribosomal protein S17 [Pseudomonas stutzeri]
gi|391880531	76	8204	1	1	1	1	0.64	30S ribosomal protein S18 [Parascardovia denticolens IPLA 20019]
gi|146283969	132	8956	5	5	2	2	1.47	30S ribosomal protein S18 [Pseudomonas stutzeri A1501]
gi|654378679	152	10499	6	6	3	3	2.20	30S ribosomal protein S19 [Marinobacterium jannaschii]
gi|146281174	123	10287	6	6	4	4	3.87	30S ribosomal protein S19 [Pseudomonas stutzeri A1501]
gi|516499800	534	33644	16	16	10	10	2.48	30S ribosomal protein S2 [Curtobacterium flaccumfaciens]
gi|654397531	165	27256	3	3	3	3	0.58	30S ribosomal protein S2 [Melitea salexigens]
gi|654397531	92	27256	1	1	1	1	0.17	30S ribosomal protein S2 [Melitea salexigens]
gi|504555248	40	34399	1	1	1	1	0.13	30S ribosomal protein S2 [Modestobacter marinus]
gi|737541211	79	28405	3	3	3	3	0.56	30S ribosomal protein S2 [Pseudohaliea rubra]
gi|653575532	108	26865	5	5	4	4	0.86	30S ribosomal protein S2 [Pseudomonas sp. RL]
gi|146281911	62	27295	3	3	3	3	0.58	30S ribosomal protein S2 [Pseudomonas stutzeri A1501]
gi|489384087	70	27313	1	1	1	1	0.17	30S ribosomal protein S2 [Pseudomonas stutzeri]
PKM30509.1	202	9957	3	3	1	1	0.51	30S ribosomal protein S20 [Gammaproteobacteria bacterium HGW-Gammaproteobacteria-11]
gi|490555055	73	9934	1	1	1	1	0.51	30S ribosomal protein S20 [Pseudomonas pseudoalcaligenes]
gi|489375094	130	25729	5	5	4	4	0.91	30S ribosomal protein S3 [Pseudomonas stutzeri]
gi|499071974	107	29591	2	2	2	2	0.33	30S ribosomal protein S3 [Tetrasphaera elongata]
gi|551285387	276	23981	7	7	2	2	0.42	30S ribosomal protein S4 [Curtobacterium sp. B18]
gi|498284284	57	22302	1	1	1	1	0.21	30S ribosomal protein S4 [Diplorickettsia massiliensis]
OHC11063.1	144	15830	1	1	1	1	0.30	30S ribosomal protein S4 [Pseudomonadales bacterium GWC1_66_9]
gi|146281194	70	23394	2	2	2	2	0.43	30S ribosomal protein S4 [Pseudomonas stutzeri A1501]
gi|489375065	142	23396	2	2	2	2	0.43	30S ribosomal protein S4 [Pseudomonas stutzeri]
gi|516497073	433	29120	9	9	5	5	1.05	30S ribosomal protein S5 [Curtobacterium flaccumfaciens]
gi|146281187	173	17638	7	7	3	3	1.03	30S ribosomal protein S5 [Pseudomonas stutzeri A1501]
gi|505091184	449	17624	8	8	3	3	2.24	30S ribosomal protein S5 [Pseudomonas stutzeri]
gi|505091184	104	17624	2	2	2	2	0.60	30S ribosomal protein S5 [Pseudomonas stutzeri]
gi|516499389	71	14034	2	2	2	2	0.80	30S ribosomal protein S6 [Curtobacterium flaccumfaciens]
gi|551286985	174	13533	5	5	4	4	2.38	30S ribosomal protein S6 [Curtobacterium sp. B18]
gi|146283970	162	16213	13	13	5	5	3.64	30S ribosomal protein S6 [Pseudomonas stutzeri A1501]
gi|494481547	162	17186	3	3	2	2	1.06	30S ribosomal protein S7 [Arthrobacter gangotriensis]
gi|494481547	81	17186	1	1	1	1	0.27	30S ribosomal protein S7 [Arthrobacter gangotriensis]
gi|447177107	97	18002	3	3	2	2	0.59	30S ribosomal protein S7 [Helicobacter pylori]
gi|655448457	57	16364	1	1	1	1	0.29	30S ribosomal protein S7 [Proteobacteria bacterium JGI 0000113-E04]
gi|544799705	222	17611	5	5	4	4	1.56	30S ribosomal protein S7 [Pseudomonas alcaligenes]
gi|489386404	239	17622	10	10	5	5	3.10	30S ribosomal protein S7 [Pseudomonas stutzeri]
WP_022871730.1	63	14431	1	1	1	1	0.33	30S ribosomal protein S8 [Nesterenkonia alba]
gi|15599445	86	14208	3	3	2	2	0.79	30S ribosomal protein S8 [Pseudomonas aeruginosa PAO1]
gi|338836244	76	11109	2	2	2	2	1.09	30S ribosomal protein S8 [Pseudomonas putida S16]
gi|496014912	74	14711	1	1	1	1	0.32	30S ribosomal protein S9 [Alcanivorax pacificus]
gi|516497056	207	17357	5	5	5	5	2.31	30S ribosomal protein S9 [Curtobacterium flaccumfaciens]
gi|494530603	101	20559	1	1	1	1	0.22	30S ribosomal protein S9 [Gordonia effusa]
gi|489380610	42	14560	1	1	1	1	0.33	30S ribosomal protein S9 [Pseudomonas stutzeri]
gi|489380610	60	14560	3	3	2	2	0.77	30S ribosomal protein S9 [Pseudomonas stutzeri]
gi|499565953	38	39122	1	1	1	1	0.11	3-dehydroquinate synthase [Bacillus clausii]
gi|737841297	51	38350	1	1	1	1	0.12	3-dehydroquinate synthase [Curtobacterium sp. UNCCL17]
gi|516499505	68	20699	1	1	1	1	0.22	3-hexulose-6-phosphate synthase [Curtobacterium flaccumfaciens]
gi|489258035	54	30459	2	2	1	1	0.32	3-hydroxyacyl-CoA dehydrogenase [Brevundimonas diminuta]
OGB04467.1	57	31930	4	4	1	1	0.14	3-hydroxyacyl-CoA dehydrogenase [Burkholderiales bacterium RIFCSPHIGHO2_12_FULL_63_20]
gi|551287954	37	75379	1	1	1	1	0.06	3-hydroxyacyl-CoA dehydrogenase [Curtobacterium sp. B18]
gi|586618517	49	10098	1	1	1	1	0.50	3-hydroxyadipyl-CoA dehydrogenase [Methylibium sp. T29]
RIK46186.1	56	33752	2	2	1	1	0.13	3-hydroxybutyryl-CoA dehydrogenase [Chloroflexi bacterium]
gi|15596807	55	18873	1	1	1	1	0.25	3-hydroxydecanoyl-ACP dehydratase [Pseudomonas aeruginosa PAO1]
gi|496240586	57	30579	1	1	1	1	0.15	3-hydroxyisobutyrate dehydrogenase [Pseudogulbenkiania ferrooxidans]
gi|146282287	76	28773	1	1	1	1	0.16	3-hydroxyisobutyrate dehydrogenase [Pseudomonas stutzeri A1501]
gi|489381060	47	30612	1	1	1	1	0.15	3-hydroxyisobutyrate dehydrogenase [Pseudomonas stutzeri]
gi|489381114	123	38875	5	5	4	4	0.54	3-isopropylmalate dehydrogenase [Pseudomonas stutzeri]
gi|739179248	213	25726	4	4	3	3	0.91	3-ketoacyl-ACP reductase [Pseudomonas sp. BAY1663]
gi|489377511	68	26827	1	1	1	1	0.17	3-ketoacyl-ACP reductase [Pseudomonas stutzeri]
gi|489381857	68	26750	2	2	2	2	0.37	3-ketoacyl-ACP reductase [Pseudomonas stutzeri]
gi|500263353	54	26860	2	2	2	2	0.37	3-ketoacyl-ACP reductase [Pseudomonas stutzeri]
gi|546176874	39	45584	1	1	1	1	0.10	3-methyl-2-oxobutanoate dehydrogenase [Halomonas sp. BJGMM-B45]
WP_024691788.1	14	25558	1	1	1	1	0.18	3-methyladenine DNA glycosylase [Pseudomonas syringae]
gi|17981894	62	31812	1	1	1	1	0.14	3-oxoacyl-(acyl-carrier protein) reductase [Brucella melitensis bv. 1 str. 16M]
gi|547518564	64	25788	1	1	1	1	0.18	3-oxoacyl-[acyl-carrier-protein] reductase [Dialister sp. CAG:486]
gi|547466170	56	44136	1	1	1	1	0.10	3-oxoacyl-[acyl-carrier-protein] synthase 2 [Roseburia sp. CAG:197]
gi|333900915	81	25833	2	2	2	2	0.38	3-oxoacyl-ACP reductase [Pseudomonas fulva 12-X]
gi|333901724	66	27305	1	1	1	1	0.17	3-oxoacyl-ACP reductase [Pseudomonas fulva 12-X]
gi|15602204	60	42786	1	1	1	1	0.10	3-oxoacyl-ACP synthase [Pasteurella multocida subsp. multocida str. Pm70]
gi|504666094	54	43302	1	1	1	1	0.10	3-oxoacyl-ACP synthase [Pseudomonas stutzeri]
gi|489380875	56	43531	1	1	1	1	0.10	3-oxoacyl-ACP synthase [Pseudomonas stutzeri]
WP_024691164.1	53	28428	3	3	1	1	0.16	3-oxoadipate enol-lactonase [Pseudomonas syringae]
WP_003287006.1	72	41689	1	1	1	1	0.11	3-oxoadipyl-CoA thiolase [Pseudomonas stutzeri]
gi|516500405	210	55292	9	9	6	6	0.58	3-phosphoglycerate dehydrogenase [Curtobacterium flaccumfaciens]
gi|126168057	44	79441	1	1	1	1	0.05	3-phosphoshikimate 1-carboxyvinyltransferase prephenate dehydrogenase [Pseudomonas aeruginosa C3719]
WP_072935690.1	45	129604	1	1	1	1	0.03	4-alpha-glucanotransferase [Schwartzia succinivorans]
gi|495843669	66	45596	2	2	2	2	0.20	4-aminobutyrate aminotransferase [Pseudomonas sp. Chol1]
gi|489376816	144	45527	2	2	2	2	0.20	4-aminobutyrate aminotransferase [Pseudomonas stutzeri]
gi|502029147	86	28024	1	1	1	1	0.16	4-hydroxy-2-oxovalerate aldolase [Azotobacter vinelandii]
gi|152985733	77	27871	1	1	1	1	0.16	4-hydroxy-2-oxovalerate aldolase [Pseudomonas aeruginosa PA7]
gi|501023189	84	27871	1	1	1	1	0.16	4-hydroxy-2-oxovalerate aldolase [Pseudomonas aeruginosa]
WP_108997997.1	57	44091	2	2	1	1	0.10	4-hydroxybenzoate 3-monooxygenase [Salinibacterium sp. S1194]
gi|737928406	72	48863	1	1	1	1	0.09	4-hydroxybenzoate transporter [Kluyvera ascorbata]
gi|655151681	61	53160	1	1	1	1	0.08	4-hydroxyphenylacetate 3-hydroxylase, partial [Paenibacillus pasadenensis]
OJW52423.1	371	30989	12	12	3	3	0.50	4-hydroxy-tetrahydrodipicolinate synthase [Candidatus Accumulibacter sp. 66-26]
WP_027864296.1	588	30886	12	12	4	4	0.72	4-hydroxy-tetrahydrodipicolinate synthase [Massilia alkalitolerans]
WP_056332808.1	333	30686	9	9	3	3	0.51	4-hydroxy-tetrahydrodipicolinate synthase [Massilia sp. Leaf139]
WP_005662772.1	138	31045	4	4	2	2	0.31	4-hydroxy-tetrahydrodipicolinate synthase [Massilia timonae]
gi|489383972	78	35527	1	1	1	1	0.13	4-hydroxythreonine-4-phosphate dehydrogenase [Pseudomonas stutzeri]
gi|330881717	53	30169	1	1	1	1	0.15	4-hydroxythreonine-4-phosphate dehydrogenase [Pseudomonas syringae pv. glycinea str. race 4]
gi|500509598	51	34813	1	1	1	1	0.13	4-hydroxythreonine-4-phosphate dehydrogenase [Sphingomonas wittichii]
gi|17544810	52	30889	1	1	1	1	0.15	5,10-methylenetetrahydrofolate reductase [Ralstonia solanacearum GMI1000]
gi|551286357	516	23714	12	12	5	5	1.41	50S ribosomal protein L1 [Curtobacterium sp. B18]
OHC17697.1	221	24157	4	4	2	2	0.41	50S ribosomal protein L1 [Pseudomonadales bacterium RIFCSPHIGHO2_01_FULL_64_12]
gi|654785169	288	24156	10	10	5	5	1.37	50S ribosomal protein L1 [Pseudomonas azotifigens]
gi|77461310	219	24193	11	11	6	6	2.35	50S ribosomal protein L1 [Pseudomonas fluorescens Pf0-1]
gi|499655441	182	24193	3	3	3	3	0.68	50S ribosomal protein L1 [Pseudomonas fluorescens]
gi|146308933	124	23957	6	6	4	4	1.01	50S ribosomal protein L1 [Pseudomonas mendocina ymp]
gi|490507402	131	23957	4	4	4	4	1.01	50S ribosomal protein L1 [Pseudomonas mendocina]
gi|512616235	153	24304	8	8	5	5	1.80	50S ribosomal protein L1 [Pseudomonas resinovorans NBRC 106553]
gi|497302904	155	24258	4	4	4	4	0.99	50S ribosomal protein L1 [Pseudomonas sp. M1]
gi|489386397	230	24184	7	7	5	5	1.82	50S ribosomal protein L1 [Pseudomonas stutzeri]
gi|489386397	105	24184	3	3	3	3	0.68	50S ribosomal protein L1 [Pseudomonas stutzeri]
gi|489386397	189	24184	9	9	5	5	1.82	50S ribosomal protein L1 [Pseudomonas stutzeri]
gi|551287249	126	18119	3	3	3	3	0.99	50S ribosomal protein L10 [Curtobacterium sp. B18]
gi|502980061	59	17791	1	1	1	1	0.26	50S ribosomal protein L10 [Hyphomicrobium denitrificans]
gi|15599468	84	17623	3	3	2	2	0.60	50S ribosomal protein L10 [Pseudomonas aeruginosa PAO1]
gi|494284138	286	17532	10	10	3	3	1.03	50S ribosomal protein L10 [Pseudomonas psychrotolerans]
gi|489384781	288	17623	9	9	2	2	0.60	50S ribosomal protein L10 [Pseudomonas]
gi|55736601	67	20837	1	1	1	1	0.22	50S ribosomal protein L10 [Streptococcus thermophilus LMG 18311]
EGH53467.1	1154	13796	22	22	1	1	0.35	50S ribosomal protein L10, partial [Pseudomonas syringae Cit 7]
gi|551286356	151	15085	3	3	3	3	1.28	50S ribosomal protein L11 [Curtobacterium sp. B18]
gi|146308934	87	14948	3	3	2	2	0.74	50S ribosomal protein L11 [Pseudomonas mendocina ymp]
gi|544786901	100	14960	2	2	2	2	0.74	50S ribosomal protein L11 [Pseudomonas stutzeri]
gi|551286867	216	16370	6	6	3	3	1.14	50S ribosomal protein L13 [Curtobacterium sp. B18]
gi|551286867	49	16370	2	2	2	2	0.66	50S ribosomal protein L13 [Curtobacterium sp. B18]
gi|126630636	78	7734	1	1	1	1	0.68	50S ribosomal protein L13 [Marinobacter sp. ELB17]
gi|146305936	132	15890	7	7	5	5	2.69	50S ribosomal protein L13 [Pseudomonas mendocina ymp]
gi|489543807	108	15969	8	8	5	5	2.65	50S ribosomal protein L13 [Pseudomonas pseudoalcaligenes]
gi|515791206	62	13392	2	2	2	2	0.85	50S ribosomal protein L14 [Moritella dasanensis]
gi|15599449	66	13449	4	4	4	4	2.41	50S ribosomal protein L14 [Pseudomonas aeruginosa PAO1]
gi|516497071	75	16555	2	2	2	2	0.65	50S ribosomal protein L15 [Curtobacterium flaccumfaciens]
gi|653268760	200	16585	9	9	5	5	2.50	50S ribosomal protein L15 [Curtobacterium sp. UNCCL17]
gi|505288232	71	15065	1	1	1	1	0.32	50S ribosomal protein L15 [Pseudomonas denitrificans]
gi|146281189	78	15133	2	2	2	2	0.73	50S ribosomal protein L15 [Pseudomonas stutzeri A1501]
gi|651480430	111	16705	4	4	2	2	0.65	50S ribosomal protein L16 [Arthrobacter sp. Br18]
gi|15599452	122	15392	4	4	3	3	1.24	50S ribosomal protein L16 [Pseudomonas aeruginosa PAO1]
gi|494075835	120	14876	3	3	2	2	1.30	50S ribosomal protein L17 [Bermanella marisrubri]
gi|516497062	538	20115	10	10	3	3	0.86	50S ribosomal protein L17 [Curtobacterium flaccumfaciens]
gi|516497062	56	20115	1	1	1	1	0.23	50S ribosomal protein L17 [Curtobacterium flaccumfaciens]
gi|15599433	92	14541	3	3	2	2	0.77	50S ribosomal protein L17 [Pseudomonas aeruginosa PAO1]
EGH53431.1	213	14485	4	4	1	1	0.33	50S ribosomal protein L17 [Pseudomonas syringae Cit 7]
gi|665891835	167	13233	4	4	3	3	1.55	50S ribosomal protein L18 [Curtobacterium flaccumfaciens]
gi|497100452	63	12600	1	1	1	1	0.38	50S ribosomal protein L18 [gamma proteobacterium HIMB55]
gi|516403983	80	13156	2	2	2	2	0.87	50S ribosomal protein L18 [Leucobacter salsicius]
gi|333898855	116	12626	3	3	3	3	1.65	50S ribosomal protein L18 [Pseudomonas fulva 12-X]
gi|588309635	173	12716	8	8	5	5	4.02	50S ribosomal protein L18 [Pseudomonas sp. BAY1663]
gi|653576870	259	12744	6	6	5	5	4.02	50S ribosomal protein L18 [Pseudomonas sp. RL]
gi|653576870	98	12744	2	2	2	2	0.91	50S ribosomal protein L18 [Pseudomonas sp. RL]
gi|28971412	56	11409	1	1	1	1	0.43	50S ribosomal protein L19 [Bacillus megaterium]
gi|551266267	53	13132	1	1	1	1	0.37	50S ribosomal protein L19 [Glaciibacter superstes]
gi|26988198	44	13004	1	1	1	1	0.37	50S ribosomal protein L19 [Pseudomonas putida KT2440]
gi|551286239	165	30435	9	9	5	5	0.99	50S ribosomal protein L2 [Curtobacterium sp. B18]
gi|15599456	131	29653	6	6	5	5	1.03	50S ribosomal protein L2 [Pseudomonas aeruginosa PAO1]
gi|489184299	224	27667	6	6	4	4	0.83	50S ribosomal protein L2 [Pseudomonas aeruginosa]
gi|330883050	71	11784	1	1	1	1	0.42	50S ribosomal protein L20 [Pseudomonas syringae pv. glycinea str. race 4]
gi|28869578	78	13306	3	3	3	3	1.53	50S ribosomal protein L20 [Pseudomonas syringae pv. tomato str. DC3000]
gi|551285266	68	11062	1	1	1	1	0.45	50S ribosomal protein L21 [Curtobacterium sp. B18]
gi|488793092	60	11551	1	1	1	1	0.43	50S ribosomal protein L21 [Microscilla marina]
gi|739174214	161	11520	9	9	3	3	1.91	50S ribosomal protein L21 [Pseudomonas sp. BAY1663]
gi|588312557	82	11520	4	4	4	4	3.15	50S ribosomal protein L21 [Pseudomonas sp. BAY1663]
gi|505093151	64	11659	1	1	1	1	0.42	50S ribosomal protein L21 [Thioflavicoccus mobilis]
gi|516497085	212	14416	9	9	5	5	3.19	50S ribosomal protein L22 [Curtobacterium flaccumfaciens]
gi|15599454	179	11950	10	10	5	5	4.55	50S ribosomal protein L22 [Pseudomonas aeruginosa PAO1]
gi|330944850	323	11801	6	6	3	3	1.85	50S ribosomal protein L22 [Pseudomonas syringae pv. pisi str. 1704B]
gi|330944850	147	11801	3	3	2	2	1.01	50S ribosomal protein L22 [Pseudomonas syringae pv. pisi str. 1704B]
PZP01183.1	66	11635	2	2	1	1	0.42	50S ribosomal protein L22, partial [Pseudomonas protegens]
gi|146281172	137	10913	6	6	2	2	1.12	50S ribosomal protein L23 [Pseudomonas stutzeri A1501]
gi|397688479	97	10933	5	5	3	3	2.09	50S ribosomal protein L23 [Pseudomonas stutzeri DSM 10701]
gi|739161563	262	11461	6	6	3	3	3.20	50S ribosomal protein L24 [Pseudomonas sp. 20_BN]
gi|739161563	66	11461	1	1	1	1	0.43	50S ribosomal protein L24 [Pseudomonas sp. 20_BN]
gi|518169763	280	11405	5	5	4	4	3.20	50S ribosomal protein L24 [Pseudomonas stutzeri]
gi|518169763	92	11405	4	4	3	3	1.93	50S ribosomal protein L24 [Pseudomonas stutzeri]
gi|498496029	59	11416	1	1	1	1	0.43	50S ribosomal protein L24 [Pseudomonas]
gi|503749697	289	22144	3	3	1	1	0.21	50S ribosomal protein L25 [Pseudomonas stutzeri]
gi|489378090	56	22246	3	3	1	1	0.21	50S ribosomal protein L25 [Pseudomonas stutzeri]
gi|503749697	125	22144	2	2	1	1	0.21	50S ribosomal protein L25 [Pseudomonas stutzeri]
gi|489378090	55	22246	1	1	1	1	0.21	50S ribosomal protein L25 [Pseudomonas stutzeri]
gi|544786140	38	22293	1	1	1	1	0.21	50S ribosomal protein L25 [Pseudomonas stutzeri]
gi|518171589	290	22281	9	9	2	2	0.45	50S ribosomal protein L25 [Pseudomonas stutzeri]
RTL00454.1	69	8914	1	1	1	1	0.58	50S ribosomal protein L28 [Proteobacteria bacterium]
gi|120553660	64	7285	1	1	1	1	0.73	50S ribosomal protein L29 [Marinobacter aquaeolei VT8]
gi|146308915	343	7186	13	13	3	3	4.33	50S ribosomal protein L29 [Pseudomonas mendocina ymp]
gi|494255276	62	22093	1	1	1	1	0.21	50S ribosomal protein L3 [Alcanivorax sp. DG881]
gi|226942778	75	21549	2	2	1	1	0.21	50S ribosomal protein L3 [Azotobacter vinelandii DJ]
gi|488778266	97	23225	2	2	1	1	0.20	50S ribosomal protein L3 [Beggiatoa alba]
gi|493733387	35	23936	1	1	1	1	0.19	50S ribosomal protein L3 [Candidatus Glomeribacter gigasporarum]
gi|516497090	473	23036	12	12	6	6	1.96	50S ribosomal protein L3 [Curtobacterium flaccumfaciens]
gi|516497090	136	23036	2	2	1	1	0.20	50S ribosomal protein L3 [Curtobacterium flaccumfaciens]
gi|505462763	68	22660	2	2	2	2	0.45	50S ribosomal protein L3 [Pseudomonas aeruginosa]
gi|146308923	52	22514	1	1	1	1	0.20	50S ribosomal protein L3 [Pseudomonas mendocina ymp]
gi|495846025	77	22670	2	2	2	2	0.45	50S ribosomal protein L3 [Pseudomonas sp. Chol1]
gi|653576855	142	22492	4	4	3	3	0.74	50S ribosomal protein L3 [Pseudomonas sp. RL]
gi|665907189	69	6940	2	2	2	2	2.16	50S ribosomal protein L30 [Curtobacterium sp. B8]
gi|15598166	54	6787	1	1	1	1	0.81	50S ribosomal protein L32 [Pseudomonas aeruginosa PAO1]
gi|28896960	47	6520	2	2	2	2	2.40	50S ribosomal protein L33 [Vibrio parahaemolyticus RIMD 2210633]
gi|146282710	64	7475	1	1	1	1	0.72	50S ribosomal protein L35 [Pseudomonas stutzeri A1501]
gi|15599438	59	4569	1	1	1	1	1.36	50S ribosomal protein L36 [Pseudomonas aeruginosa PAO1]
gi|665894565	99	23156	3	3	2	2	0.43	50S ribosomal protein L4 [Curtobacterium sp. B18]
gi|397688480	72	21739	2	2	1	1	0.21	50S ribosomal protein L4 [Pseudomonas stutzeri DSM 10701]
gi|330899736	75	16953	2	2	2	2	0.63	50S ribosomal protein L4, partial [Pseudomonas syringae pv. japonica str. M301072]
gi|330899736	133	16953	3	3	3	3	1.08	50S ribosomal protein L4, partial [Pseudomonas syringae pv. japonica str. M301072]
gi|492179146	98	20813	2	2	2	2	0.49	50S ribosomal protein L5 [Coxiella burnetii]
gi|653268763	403	21702	12	12	5	5	1.61	50S ribosomal protein L5 [Curtobacterium sp. UNCCL17]
KWS00775.1	75	20039	2	2	1	1	0.23	50S ribosomal protein L5 [Pseudomonas aeruginosa]
gi|516271651	176	20451	7	7	5	5	1.77	50S ribosomal protein L5 [Pseudomonas]
gi|494172265	71	18952	2	2	1	1	0.24	50S ribosomal protein L6 [Halomonas boliviensis]
gi|489336702	134	19130	6	6	3	3	1.39	50S ribosomal protein L6 [Pseudomonas mendocina]
gi|489336702	70	19130	1	1	1	1	0.24	50S ribosomal protein L6 [Pseudomonas mendocina]
gi|146281185	118	19167	7	7	4	4	1.38	50S ribosomal protein L6 [Pseudomonas stutzeri A1501]
gi|28867869	103	19266	7	7	4	4	1.37	50S ribosomal protein L6 [Pseudomonas syringae pv. tomato str. DC3000]
gi|516500221	323	13093	15	15	6	6	5.60	50S ribosomal protein L7/L12 [Curtobacterium flaccumfaciens]
gi|516500221	287	13093	6	6	6	6	5.60	50S ribosomal protein L7/L12 [Curtobacterium flaccumfaciens]
OYW90944.1	147	12474	3	3	2	2	0.94	50S ribosomal protein L7/L12 [Pseudomonadales bacterium 32-61-5]
gi|15599467	100	12472	3	3	2	2	0.94	50S ribosomal protein L7/L12 [Pseudomonas aeruginosa PAO1]
gi|489374070	230	12532	8	8	7	7	8.94	50S ribosomal protein L7/L12 [Pseudomonas stutzeri]
gi|489374070	556	12532	13	13	7	7	8.94	50S ribosomal protein L7/L12 [Pseudomonas stutzeri]
gi|516499392	98	15916	2	2	2	2	0.69	50S ribosomal protein L9 [Curtobacterium flaccumfaciens]
gi|516499392	74	15916	1	1	1	1	0.30	50S ribosomal protein L9 [Curtobacterium flaccumfaciens]
WP_090249644.1	4500	15485	79	79	2	2	0.71	50S ribosomal protein L9 [Pseudomonas peli]
gi|146283967	75	15405	2	2	2	2	0.71	50S ribosomal protein L9 [Pseudomonas stutzeri A1501]
PHX32143.1	5427	13391	79	79	1	1	0.36	50S ribosomal protein L9 [Pseudomonas syringae pv. syringae]
gi|331697087	56	33189	1	1	1	1	0.13	5'-3' exonuclease, resolvase-like domain-containing protein [Pseudonocardia dioxanivorans CB1190]
gi|516498442	98	38924	5	5	4	4	0.54	5-methyltetrahydropteroyltriglutamate--homocysteine methyltransferase [Curtobacterium flaccumfaciens]
gi|737383930	46	72100	1	1	1	1	0.06	5-oxoprolinase, partial [Dongia sp. URHE0060]
gi|551286122	57	16106	1	1	1	1	0.29	6,7-dimethyl-8-ribityllumazine synthase [Curtobacterium sp. B18]
WP_096184014.1	71	16085	2	2	2	2	0.68	6,7-dimethyl-8-ribityllumazine synthase [Effusibacillus lacus]
WP_020652645.1	648	16888	10	10	2	2	0.64	6,7-dimethyl-8-ribityllumazine synthase [Massilia niastensis]
WP_085213172.1	71	16761	2	2	1	1	0.28	6,7-dimethyl-8-ribityllumazine synthase [Methylomagnum ishizawai]
WP_021701003.1	684	16541	20	20	3	3	1.12	6,7-dimethyl-8-ribityllumazine synthase [Pseudomonas alcaligenes]
gi|146281224	184	16525	8	8	6	6	3.50	6,7-dimethyl-8-ribityllumazine synthase [Pseudomonas stutzeri A1501]
gi|330969738	97	16273	2	2	1	1	0.29	6,7-dimethyl-8-ribityllumazine synthase [Pseudomonas syringae pv. aceris str. M302273]
KKT02128.1	68	57593	1	1	1	1	0.08	60 kDa chaperonin [candidate division TM6 bacterium GW2011_GWF2_43_17]
GBE42278.1	678	58510	16	16	2	2	0.16	60 kDa chaperonin 1 [bacterium BMS3Bbin10]
gi|471777337	59	19388	1	1	1	1	0.24	60 kDa chaperonin, partial [uncultured bacterium]
gi|495993965	63	50803	1	1	1	1	0.09	6-phospho-alpha-glucosidase [Clostridiales bacterium 1_7_47FAA]
gi|551283524	59	36563	2	2	1	1	0.12	6-phosphofructokinase [Curtobacterium sp. B8]
gi|551283941	266	31478	11	11	3	3	1.22	6-phosphogluconate dehydrogenase [Curtobacterium sp. B8]
gi|551284723	82	52100	2	2	2	2	0.18	6-phosphogluconate dehydrogenase [Curtobacterium sp. B8]
gi|653268954	344	31312	12	12	5	5	1.55	6-phosphogluconate dehydrogenase [Curtobacterium sp. UNCCL17]
OYV15759.1	58	52713	1	1	1	1	0.08	6-phosphogluconate dehydrogenase [Methylococcaceae bacterium NSM2-1]
gi|655249263	42	52626	1	1	1	1	0.08	6-phosphogluconate dehydrogenase [Nocardioides insulae]
gi|489390085	180	25982	3	3	1	1	0.17	6-phosphogluconolactonase [Pseudomonas stutzeri]
gi|540136192	43	47553	1	1	1	1	0.09	6-pyruvoyl tetrahydrobiopterin synthase [Bradyrhizobium sp. DFCI-1]
WP_100073687.1	40	33153	1	1	1	1	0.14	AAA family ATPase [Pseudomonas syringae]
gi|665894012	39	68738	1	1	1	1	0.06	ABC transporter [Curtobacterium sp. B18]
gi|492150049	66	67329	1	1	1	1	0.06	ABC transporter [Pasteurella dagmatis]
gi|492150049	60	67329	1	1	1	1	0.06	ABC transporter [Pasteurella dagmatis]
gi|516497599	91	62303	2	2	2	2	0.15	ABC transporter ATP-binding protein [Curtobacterium flaccumfaciens]
gi|551285972	106	62922	2	2	2	2	0.14	ABC transporter ATP-binding protein [Curtobacterium sp. B18]
gi|551285073	68	28089	2	2	2	2	0.35	ABC transporter ATP-binding protein [Curtobacterium sp. B8]
gi|653266585	128	62737	3	3	3	3	0.22	ABC transporter ATP-binding protein [Curtobacterium sp. UNCCL17]
gi|46579462	56	23491	1	1	1	1	0.19	ABC transporter ATP-binding protein [Desulfovibrio vulgaris str. Hildenborough]
gi|653286906	50	27379	1	1	1	1	0.16	ABC transporter ATP-binding protein [Gryllotalpicola ginsengisoli]
gi|551279567	53	62015	1	1	1	1	0.07	ABC transporter ATP-binding protein [Humibacter albus]
WP_055480166.1	38	61819	2	2	1	1	0.07	ABC transporter ATP-binding protein [Microbispora sp. GMKU363]
gi|489378640	106	27550	1	1	1	1	0.16	ABC transporter ATP-binding protein [Pseudomonas stutzeri]
WP_024685255.1	47	24328	5	5	1	1	0.19	ABC transporter ATP-binding protein [Pseudomonas syringae]
gi|500979049	95	24484	1	1	1	1	0.19	ABC transporter permease [Clavibacter michiganensis]
WP_045300366.1	68	37466	3	3	1	1	0.12	ABC transporter permease [Microbacterium trichothecenolyticum]
OHC14888.1	495	42952	12	12	3	3	0.34	ABC transporter permease [Pseudomonadales bacterium GWC2_63_15]
gi|489376567	58	43007	1	1	1	1	0.10	ABC transporter permease [Pseudomonas stutzeri]
SOS27174.1	40	76361	1	1	1	1	0.06	ABC transporter permease [Pseudomonas syringae pv. avii]
gi|566134500	49	36125	2	2	1	1	0.12	ABC transporter substrate-binding protein [Advenella kashmirensis]
gi|665891822	732	44993	9	9	6	6	0.75	ABC transporter substrate-binding protein [Curtobacterium flaccumfaciens]
WP_058728974.1	56	47338	1	1	1	1	0.09	ABC transporter substrate-binding protein [Curtobacterium oceanosedimentum]
gi|653268739	609	44946	8	8	5	5	0.60	ABC transporter substrate-binding protein [Curtobacterium sp. UNCCL17]
gi|738415492	42	27940	1	1	1	1	0.16	ABC transporter substrate-binding protein [Moraxella bovoculi]
gi|489375622	110	39483	2	2	2	2	0.24	ABC transporter substrate-binding protein [Pseudomonas stutzeri]
gi|489383296	225	35529	5	5	4	4	0.60	ABC transporter substrate-binding protein [Pseudomonas stutzeri]
gi|489375622	112	39483	2	2	2	2	0.24	ABC transporter substrate-binding protein [Pseudomonas stutzeri]
gi|640741776	61	39808	2	2	2	2	0.23	ABC transporter substrate-binding protein [Pseudomonas taeanensis]
WP_051108411.1	105	33284	4	4	1	1	0.13	ABC transporter substrate-binding protein [Rhizobium giardinii]
gi|496483346	50	39494	1	1	1	1	0.11	ABC transporter substrate-binding protein [Streptomyces sp. e14]
EDN67623.1	31	61777	5	5	1	1	0.07	ABC transporter, transmembrane region [Beggiatoa sp. PS]
EDN67623.1	18	61777	2	2	1	1	0.07	ABC transporter, transmembrane region [Beggiatoa sp. PS]
gi|288347943	49	36994	1	1	1	1	0.12	ABC-type branched-chain amino acid transport systems periplasmic component-like protein [Frankia sp. EUN1f]
gi|505110504	61	61677	1	1	1	1	0.07	ABC-type dipeptide transport system, periplasmic component [Mycobacterium smegmatis]
RML20361.1	25	68808	1	1	1	1	0.06	ABC-type transporter, ATP-binding/permease fusion protein [Pseudomonas syringae pv. lapsa]
gi|197103937	59	67316	1	1	1	1	0.06	accessory processing protein [Phenylobacterium zucineum HLK1]
gi|52307442	58	66745	1	1	1	1	0.07	AceF protein [Mannheimia succiniciproducens MBEL55E]
gi|551286201	67	42363	3	3	3	3	0.35	acetate kinase [Curtobacterium sp. B18]
gi|551287661	58	64372	1	1	1	1	0.07	acetolactate synthase [Curtobacterium sp. B18]
gi|497458581	48	18462	1	1	1	1	0.25	acetolactate synthase [marine actinobacterium PHSC20C1]
gi|545075415	75	17805	4	4	4	4	1.55	acetolactate synthase [Pseudomonas sp. EGD-AK9]
gi|146283577	72	17834	4	4	4	4	1.53	acetolactate synthase 3 regulatory subunit [Pseudomonas stutzeri A1501]
gi|511040207	30	62809	1	1	1	1	0.07	acetolactate synthase, large subunit, biosynthetic type [Lachnospiraceae bacterium M18-1]
gi|489381965	41	40717	1	1	1	1	0.11	acetyl-CoA acetyltransferase [Pseudomonas stutzeri]
gi|655365202	42	35074	1	1	1	1	0.13	acetyl-CoA carboxyl transferase [Silanimonas lenta]
gi|551282562	45	62669	1	1	1	1	0.07	acetyl-CoA carboxylase [Curtobacterium sp. B8]
gi|489373132	64	16332	2	2	1	1	0.29	acetyl-CoA carboxylase biotin carboxyl carrier protein [Pseudomonas stutzeri]
gi|489386552	109	49098	3	3	2	2	0.19	acetyl-CoA carboxylase biotin carboxylase subunit [Pseudomonas stutzeri]
gi|489386552	95	49098	3	3	3	3	0.29	acetyl-CoA carboxylase biotin carboxylase subunit [Pseudomonas stutzeri]
gi|489899198	72	35553	2	2	1	1	0.13	acetyl-CoA carboxylase subunit alpha [Alcaligenes faecalis]
gi|489337012	204	35171	5	5	2	2	0.27	acetyl-CoA carboxylase subunit alpha [Pseudomonas mendocina]
gi|489337012	155	35171	2	2	2	2	0.27	acetyl-CoA carboxylase subunit alpha [Pseudomonas mendocina]
gi|489345181	197	35251	6	6	2	2	0.27	acetyl-CoA carboxylase subunit alpha [Pseudomonas putida]
gi|500259712	186	35232	4	4	4	4	0.61	acetyl-CoA carboxylase subunit alpha [Pseudomonas stutzeri]
gi|489380201	56	52163	1	1	1	1	0.08	acetyl-CoA carboxylase subunit alpha [Pseudomonas stutzeri]
gi|739158737	436	32968	8	8	4	4	0.66	acetyl-CoA carboxylase subunit beta [Pseudomonas sp. 20_BN]
gi|489378602	63	32999	2	2	2	2	0.29	acetyl-CoA carboxylase subunit beta [Pseudomonas stutzeri]
gi|495845092	336	54414	10	10	5	5	0.59	acetyl-CoA hydrolase [Pseudomonas sp. Chol1]
gi|495845092	654	54414	17	17	8	8	0.86	acetyl-CoA hydrolase [Pseudomonas sp. Chol1]
gi|504665226	425	50682	13	13	5	5	0.65	acetyl-CoA hydrolase [Pseudomonas stutzeri]
gi|489373559	54	54638	1	1	1	1	0.08	acetyl-CoA hydrolase [Pseudomonas stutzeri]
gi|489376628	249	31673	4	4	3	3	0.49	acetylglutamate kinase [Pseudomonas stutzeri]
gi|738349547	121	42800	2	2	2	2	0.22	acetylornithine aminotransferase [Microbacterium sp. C448]
gi|491624583	74	61935	2	2	1	1	0.07	acetyltransferase (isoleucine patch superfamily)-like protein [Streptomyces bottropensis]
gi|504358694	51	22800	1	1	1	1	0.20	acetyltransferase [Fibrobacter succinogenes]
gi|24213218	58	10567	1	1	1	1	0.47	acetyltransferase [Leptospira interrogans serovar Lai str. 56601]
WP_056153843.1	38	60621	1	1	1	1	0.07	acid phosphatase [Duganella sp. Leaf126]
gi|489107430	51	102915	1	1	1	1	0.04	aconitate hydratase [Francisella tularensis]
gi|516086218	109	93979	2	2	2	2	0.09	aconitate hydratase [Pseudomonas nitroreducens]
gi|504665954	142	94195	3	3	3	3	0.14	aconitate hydratase [Pseudomonas stutzeri]
gi|489377869	51	95120	1	1	1	1	0.05	aconitate hydratase [Pseudomonas stutzeri]
gi|145570611	59	94794	3	3	3	3	0.14	aconitate hydratase 2 [Pseudomonas stutzeri A1501]
gi|442903618	107	96002	4	4	4	4	0.19	Aconitate hydratase 2 2-methylisocitrate dehydratase [Pseudomonas pseudoalcaligenes KF707]
gi|496196658	97	42206	1	1	1	1	0.10	Acriflavin resistance protein A [Providencia sneebia]
gi|489549195	122	18632	5	5	2	2	0.95	ACT domain containing protein [Pseudomonas pseudoalcaligenes]
XP_005497913.3	45	16699	1	1	1	1	0.28	actin, muscle [Zonotrichia albicollis]
gi|146282960	79	8693	5	5	3	3	3.08	acyl carrier protein [Pseudomonas stutzeri A1501]
gi|737248925	54	64084	1	1	1	1	0.07	acyl-CoA dehydrogenase [Alcanivorax sp. 19-m-6]
gi|551285723	120	42500	2	2	2	2	0.22	acyl-CoA dehydrogenase [Curtobacterium sp. B18]
gi|737840514	78	43706	1	1	1	1	0.10	acyl-CoA dehydrogenase [Curtobacterium sp. UNCCL17]
gi|737840514	64	43706	1	1	1	1	0.10	acyl-CoA dehydrogenase [Curtobacterium sp. UNCCL17]
gi|489376191	171	88481	6	6	4	4	0.21	acyl-CoA dehydrogenase [Pseudomonas stutzeri]
WP_024695311.1	54	16209	3	3	1	1	0.29	acyl-CoA dehydrogenase [Pseudomonas syringae]
gi|487979850	55	42284	1	1	1	1	0.10	acyl-CoA desaturase [Acinetobacter calcoaceticus/baumannii complex]
gi|556609959	36	56738	1	1	1	1	0.08	acyl-CoA synthetase [Mycobacterium kansasii]
gi|737840526	57	30637	1	1	1	1	0.15	acyl-CoA thioesterase [Curtobacterium sp. UNCCL17]
gi|488795751	60	26346	1	1	1	1	0.17	acylneuraminate cytidylyltransferase [Thiothrix nivea]
WP_028239673.1	677	18584	23	23	4	4	1.46	acyloxyacyl hydrolase [Pseudomonas azotifigens]
WP_003297231.1	440	51703	8	8	2	2	0.18	AdeC/AdeK/OprM family multidrug efflux complex outer membrane factor [Pseudomonas stutzeri]
gi|489379517	121	51307	1	1	1	1	0.09	adenosylhomocysteinase [Pseudomonas stutzeri]
gi|517201803	53	21171	1	1	1	1	0.22	adenylate kinase [Ancylobacter sp. FA202]
gi|495522773	61	23311	1	1	1	1	0.20	adenylate kinase [gamma proteobacterium BDW918]
gi|495522773	66	23311	1	1	1	1	0.20	adenylate kinase [gamma proteobacterium BDW918]
gi|737937943	34	21159	1	1	1	1	0.22	adenylate kinase [Knoellia subterranea]
gi|330936852	68	15918	1	1	1	1	0.30	adenylate kinase [Pseudomonas syringae pv. pisi str. 1704B]
gi|28868715	55	23343	1	1	1	1	0.20	adenylate kinase [Pseudomonas syringae pv. tomato str. DC3000]
WP_024659394.1	115	50940	12	12	1	1	0.09	adenylate/guanylate cyclase domain-containing protein [Pseudomonas syringae]
gi|213925144	71	53005	1	1	1	1	0.08	adenylosuccinate lyase [Pseudomonas syringae pv. tomato T1]
gi|516497876	178	48058	4	4	2	2	0.19	adenylosuccinate synthetase [Curtobacterium flaccumfaciens]
gi|490366623	259	48010	6	6	3	3	0.30	adenylosuccinate synthetase [Proteus mirabilis]
gi|489548363	229	47057	5	5	4	4	0.43	Adenylosuccinate synthetase [Pseudomonas pseudoalcaligenes]
gi|594028869	117	47432	3	3	3	3	0.31	adenylosuccinate synthetase [Pseudomonas stutzeri]
gi|515930754	143	69006	4	4	4	4	0.28	adenylylsulfate kinase [Pseudomonas mendocina]
gi|489374453	124	69251	5	5	5	5	0.36	adenylylsulfate kinase [Pseudomonas stutzeri]
gi|500255202	369	69391	11	11	8	8	0.63	adenylylsulfate kinase [Pseudomonas stutzeri]
gi|29169143	58	51604	1	1	1	1	0.09	adventurous gliding protein T [Myxococcus xanthus]
gi|146280590	71	50813	1	1	1	1	0.09	AGCS sodium/alanine/glycine symporter [Pseudomonas stutzeri A1501]
WP_127444767.1	155	22889	13	13	1	1	0.20	AIM24 family protein [Streptomyces sp. WAC08452]
gi|489971968	94	39110	1	1	1	1	0.11	alanine dehydrogenase [Mycobacterium avium]
gi|242348352	60	40288	2	2	1	1	0.11	alanine dehydrogenase [Staphylococcus caprae M23864:W1]
gi|516498725	94	95295	5	5	5	5	0.25	alanyl-tRNA synthetase [Curtobacterium flaccumfaciens]
gi|497365707	70	38301	3	3	1	1	0.12	alcohol dehydrogenase [Gordonia neofelifaecis]
gi|489376667	61	41506	1	1	1	1	0.11	alcohol dehydrogenase [Pseudomonas stutzeri]
WP_041105468.1	85	37139	1	1	1	1	0.12	alcohol dehydrogenase [Pseudomonas stutzeri]
gi|497821071	71	49892	2	2	1	1	0.09	aldehyde dehydrogenase [Flavobacteriaceae bacterium S85]
gi|489976938	487	52730	25	25	1	1	0.08	aldehyde dehydrogenase [Mycobacterium fortuitum]
gi|54022357	64	57678	1	1	1	1	0.08	aldehyde dehydrogenase [Nocardia farcinica IFM 10152]
gi|499520282	72	57678	1	1	1	1	0.08	aldehyde dehydrogenase [Nocardia farcinica]
WP_089390756.1	193	53245	4	4	1	1	0.08	aldehyde dehydrogenase [Pseudomonas delhiensis]
gi|502838067	106	55230	2	2	1	1	0.08	aldehyde dehydrogenase [Zunongwangia profunda]
WP_102651941.1	40	51484	1	1	1	1	0.09	aldehyde dehydrogenase family protein [Halomonas endophytica]
gi|489387324	215	55210	7	7	7	7	0.71	aldehyde dehydrogenase family protein [Pseudomonas stutzeri]
gi|502605997	41	81639	1	1	1	1	0.05	aldehyde oxidase [Rhodothermus marinus]
gi|737912099	113	36244	3	3	2	2	0.26	aldo/keto reductase [Cryobacterium sp. MLB-32]
gi|516497341	351	36434	9	9	6	6	1.00	aldo/keto reductase [Curtobacterium flaccumfaciens]
gi|551282798	71	36049	1	1	1	1	0.12	aldo/keto reductase [Curtobacterium sp. B8]
gi|491083632	56	35505	2	2	1	1	0.13	Aldo-keto reductase [Streptomyces mobaraensis]
gi|551283317	92	33423	2	2	2	2	0.29	aldose-1-epimerase [Curtobacterium sp. B8]
gi|6580749	66	15861	1	1	1	1	0.30	AlgU [Azotobacter vinelandii]
gi|505411948	59	11757	1	1	1	1	0.42	alkaline phosphatase [Hyphomicrobium denitrificans]
gi|602242233	155	39629	2	2	2	2	0.24	alkanesulfonate monooxygenase [Curtobacterium flaccumfaciens UCD-AKU]
gi|15595337	38	20620	1	1	1	1	0.22	alkyl hydroperoxide reductase [Pseudomonas aeruginosa PAO1]
gi|489388008	502	20828	41	41	9	9	5.03	alkyl hydroperoxide reductase subunit C [Pseudomonas stutzeri]
gi|489388008	452	20828	16	16	9	9	5.03	alkyl hydroperoxide reductase subunit C [Pseudomonas stutzeri]
KUJ05951.1	98	20382	2	2	1	1	0.23	alkyl hydroperoxide reductase, partial [Stenotrophomonas maltophilia]
gi|742449762	35	40966	1	1	1	1	0.11	alkylhydroperoxidase [Dickeya zeae]
gi|489378019	83	37069	2	2	2	2	0.25	allantoicase [Pseudomonas stutzeri]
gi|158335528	65	17010	1	1	1	1	0.28	allophycocyanin subunit ApcB [Acaryochloris marina MBIC11017]
WP_074997243.1	24	8892	1	1	1	1	0.58	AlpA family phage regulatory protein [Pseudomonas syringae]
gi|34979594	53	72049	1	1	1	1	0.06	alpha-amylase [Bacillus subtilis]
gi|494671923	49	85245	1	1	1	1	0.05	alpha-galactosidase [Paenibacillus sp. Aloe-11]
gi|26986991	61	32746	2	2	2	2	0.29	alpha-L-glutamate ligase [Pseudomonas putida KT2440]
RMM13637.1	25	56812	1	1	1	1	0.08	Amidase protein [Pseudomonas syringae]
gi|497459504	84	30618	1	1	1	1	0.15	amidinotransferase [marine actinobacterium PHSC20C1]
gi|653266593	74	41414	1	1	1	1	0.11	amidohydrolase [Curtobacterium sp. UNCCL17]
gi|498398588	47	43076	1	1	1	1	0.10	amidohydrolase [Enterococcus faecalis]
gi|501293291	51	30456	1	1	1	1	0.15	amidohydrolase [Methylobacterium sp. 4-46]
gi|495712840	60	120103	1	1	1	1	0.04	amidohydrolase [Rhodanobacter thiooxydans]
gi|217394475	66	55059	1	1	1	1	0.08	amidohydrolase family protein [Burkholderia pseudomallei 576]
gi|545465159	147	55557	2	2	2	2	0.16	amidophosphoribosyltransferase [Pseudomonas alcaligenes]
gi|489378607	136	55663	2	2	2	2	0.16	amidophosphoribosyltransferase [Pseudomonas stutzeri]
gi|495844712	375	27972	10	10	7	7	1.85	amino acid ABC transporter [Pseudomonas sp. Chol1]
gi|489374562	341	27995	11	11	5	5	1.11	amino acid ABC transporter [Pseudomonas stutzeri]
gi|489380184	57	27958	2	2	2	2	0.35	amino acid ABC transporter [Pseudomonas stutzeri]
WP_065835777.1	29	28279	1	1	1	1	0.16	amino acid ABC transporter permease [Pseudomonas syringae]
gi|493777381	47	39110	1	1	1	1	0.11	amino acid ABC transporter substrate-binding protein [Agrobacterium albertimagni]
WP_047381906.1	71	28540	4	4	2	2	0.34	amino acid ABC transporter substrate-binding protein [Cetobacterium sp. ZWU0022]
gi|495844731	63	27974	1	1	1	1	0.16	amino acid ABC transporter substrate-binding protein [Pseudomonas sp. Chol1]
gi|500262463	242	21194	10	10	1	1	0.22	amino acid ABC transporter substrate-binding protein [Pseudomonas stutzeri]
gi|489380286	645	39943	11	11	5	5	0.69	amino acid ABC transporter substrate-binding protein [Pseudomonas stutzeri]
gi|489374595	577	40090	10	10	6	6	0.88	amino acid ABC transporter substrate-binding protein [Pseudomonas stutzeri]
gi|500262463	108	21194	2	2	1	1	0.22	amino acid ABC transporter substrate-binding protein [Pseudomonas stutzeri]
WP_025240701.1	1566	36854	45	45	9	9	1.80	amino acid ABC transporter substrate-binding protein [Pseudomonas stutzeri]
WP_103455301.1	1123	36792	36	36	9	9	1.81	amino acid ABC transporter substrate-binding protein [Pseudomonas stutzeri]
EPM72991.1	927	45532	20	20	3	3	0.32	amino acid ABC transporter substrate-binding protein [Pseudomonas syringae pv. theae ICMP 3923]
gi|493558992	66	102893	1	1	1	1	0.04	amino acid adenylation enzyme/thioester reductase family protein [Xenococcus sp. PCC 7305]
KPW07602.1	37	379374	4	4	1	1	0.01	Amino acid adenylation, partial [Pseudomonas syringae pv. atrofaciens]
gi|489374968	56	38422	1	1	1	1	0.12	amino acid dehydrogenase [Pseudomonas stutzeri]
gi|489374968	35	38422	1	1	1	1	0.12	amino acid dehydrogenase [Pseudomonas stutzeri]
gi|334307580	57	43328	1	1	1	1	0.10	amino acid permease [Lactobacillus salivarius NIAS840]
gi|85817129	56	39628	1	1	1	1	0.11	aminodeoxychorismate lyase [Dokdonia donghaensis MED134]
gi|500251600	69	38698	1	1	1	1	0.11	aminoglycoside phosphotransferase [Pseudomonas stutzeri]
gi|662136680	60	15326	1	1	1	1	0.31	aminoglycoside phosphotransferase, partial [Streptomyces decoyicus]
gi|491664451	56	43262	1	1	1	1	0.10	aminopeptidase [Corynebacterium matruchotii]
gi|26988742	56	99880	1	1	1	1	0.04	aminopeptidase [Pseudomonas putida KT2440]
gi|551282868	119	48634	2	2	2	2	0.19	aminopeptidase A [Curtobacterium sp. B8]
gi|551287352	95	94257	2	2	2	2	0.09	aminopeptidase N [Curtobacterium sp. B18]
gi|740057247	77	94196	2	2	1	1	0.05	aminopeptidase N [Streptomyces yeochonensis]
RWC17192.1	62	42105	1	1	1	1	0.11	aminopeptidase P family protein [Mesorhizobium sp.]
gi|551287072	42	38262	1	1	1	1	0.12	aminotransferase [Curtobacterium sp. B18]
gi|70731598	82	45088	1	1	1	1	0.10	aminotransferase [Pseudomonas protegens Pf-5]
gi|489375626	234	49907	6	6	2	2	0.18	aminotransferase [Pseudomonas stutzeri]
gi|489385275	110	49962	2	2	2	2	0.18	aminotransferase [Pseudomonas stutzeri]
gi|502930786	99	48390	1	1	1	1	0.09	aminotransferase [Starkeya novella]
gi|499654266	45	63073	1	1	1	1	0.07	AMP-binding protein [Pseudomonas fluorescens]
gi|17549184	49	76626	1	1	1	1	0.06	anaerobic ribonucleoside triphosphate reductase [Ralstonia solanacearum GMI1000]
gi|397686024	51	18666	1	1	1	1	0.25	anhydrase family 3 protein [Pseudomonas stutzeri DSM 10701]
gi|37790593	41	36090	1	1	1	1	0.12	aniline dioxygenase reductase [Pseudomonas sp. K82]
gi|551285201	79	36598	1	1	1	1	0.12	anthranilate phosphoribosyltransferase [Curtobacterium sp. B18]
gi|647570115	43	39029	1	1	1	1	0.11	anthranilate phosphoribosyltransferase [Paenibacillus ehimensis]
gi|503826050	49	71667	1	1	1	1	0.06	anthranilate synthase [Streptomyces violaceusniger]
gi|551286829	39	55392	1	1	1	1	0.08	anthranilate synthase subunit I [Curtobacterium sp. B18]
gi|519072614	1023	10363	24	24	4	4	3.87	antibiotic biosynthesis monooxygenase [Acidovorax sp. MR-S7]
gi|519072614	218	10363	3	3	3	3	2.28	antibiotic biosynthesis monooxygenase [Acidovorax sp. MR-S7]
gi|740822193	91	41295	2	2	2	2	0.23	antibiotic transporter [Pseudomonas alkylphenolia]
gi|655204071	119	40465	3	3	3	3	0.37	antibiotic transporter [Pseudomonas resinovorans]
gi|490035046	81	14947	1	1	1	1	0.32	anti-sigma factor [Rhodococcus ruber]
gi|495873586	63	36438	1	1	1	1	0.12	ApbE-like lipoprotein [Nitratireductor pacificus]
gi|495873586	68	36438	1	1	1	1	0.12	ApbE-like lipoprotein [Nitratireductor pacificus]
WP_105222268.1	85	32894	4	4	1	1	0.14	AraC family transcriptional regulator [Gloeocapsopsis sp. AAB1 = 1H9]
gi|70734181	46	71268	1	1	1	1	0.06	arginine decarboxylase [Pseudomonas protegens Pf-5]
gi|653268621	278	52247	5	5	5	5	0.50	argininosuccinate synthase [Curtobacterium sp. UNCCL17]
gi|743679723	38	43390	1	1	1	1	0.10	aromatic amino acid aminotransferase [Pandoraea pulmonicola]
ESY98344.1	57	6387	2	2	1	1	0.86	ArsR family transcriptional regulator [Mesorhizobium sp. LNHC209A00]
KPY00148.1	58	41193	1	1	1	1	0.11	Aryl-alcohol dehydrogenase-related oxidoreductase [Pseudomonas amygdali pv. mori]
OGN49958.1	56	9446	1	1	1	1	0.54	AsnC family transcriptional regulator [Caulobacterales bacterium RIFOXYB1_FULL_67_16]
gi|640160725	73	69711	1	1	1	1	0.06	asparagine synthase [Nocardia sp. BMG51109]
gi|653046587	77	72829	3	3	1	1	0.06	asparagine synthase [Rhodospirillales bacterium URHD0088]
PZO07903.1	411	12910	11	11	3	3	1.62	aspartate 1-decarboxylase [Alphaproteobacteria bacterium]
gi|602241436	61	43249	3	3	2	2	0.21	aspartate aminotransferase [Curtobacterium flaccumfaciens UCD-AKU]
gi|145571534	110	46908	1	1	1	1	0.09	aspartate aminotransferase [Pseudomonas stutzeri A1501]
gi|745852729	58	34905	1	1	1	1	0.13	aspartate carbamoyltransferase [marine actinobacterium MedAcidi-G2B]
KPX06740.1	118	18702	1	1	1	1	0.25	Aspartate carbamoyltransferase [Pseudomonas syringae pv. cunninghamiae]
PKM05109.1	118	34501	1	1	1	1	0.13	aspartate carbamoyltransferase catalytic subunit, partial [Gammaproteobacteria bacterium HGW-Gammaproteobacteria-7]
gi|737282516	76	45952	4	4	3	3	0.44	aspartate kinase [Acinetobacter sp. Ver3]
WP_111084230.1	126	44266	1	1	1	1	0.10	aspartate kinase [Curtobacterium sp. MCJR17_020]
gi|496110651	63	44646	1	1	1	1	0.10	aspartate kinase [Mesorhizobium alhagi]
gi|551283977	109	36611	2	2	2	2	0.26	aspartate-semialdehyde dehydrogenase [Curtobacterium sp. B8]
gi|45020	41	15382	1	1	1	1	0.31	aspartate-semialdehyde dehydrogenase [Neisseria meningitidis]
gi|692343302	78	40628	3	3	3	3	0.36	aspartate-semialdehyde dehydrogenase [Pseudomonas rhizosphaerae]
gi|695875958	103	40557	2	2	2	2	0.23	aspartate-semialdehyde dehydrogenase [Pseudomonas sp. HMP271]
gi|3128465	57	23377	1	1	1	1	0.20	aspartokinase [Pseudomonas aeruginosa]
gi|489377250	84	44367	4	4	4	4	0.46	aspartokinase [Pseudomonas stutzeri]
gi|379063990	137	41557	1	1	1	1	0.11	aspartyl/glutamyl-tRNA amidotransferase subunit A, partial [Pseudomonas stutzeri ATCC 14405 = CCUG 16156]
gi|516498560	185	54185	5	5	3	3	0.26	aspartyl/glutamyl-tRNA amidotransferase subunit B [Curtobacterium flaccumfaciens]
gi|158604964	71	56842	2	2	2	2	0.16	aspartyl/glutamyl-tRNA(Asn/Gln) amidotransferase subunit B (Asp/Glu-ADT subunit B) [Campylobacter concisus 13826]
gi|409120670	118	66218	3	3	2	2	0.14	aspartyl-tRNA ligase [Pseudomonas sp. Chol1]
gi|1183838	36	39742	1	1	1	1	0.11	aspartyl-tRNA synthetase [Pseudomonas aeruginosa]
gi|213926180	103	66410	2	2	2	2	0.14	aspartyl-tRNA synthetase [Pseudomonas syringae pv. tomato T1]
gi|330896125	125	44424	3	3	2	2	0.21	aspartyl-tRNA synthetase, partial [Pseudomonas syringae pv. japonica str. M301072]
RMM59802.1	39	62340	4	4	1	1	0.07	Asp-tRNAAsn/Glu-tRNAGln amidotransferase A subunit and related amidase [Pseudomonas syringae pv. atrofaciens]
gi|640392266	177	55611	4	4	3	3	0.26	ATP F0F1 synthase subunit alpha [Luteimonas huabeiensis]
gi|516498752	87	29537	3	3	2	2	0.33	ATP phosphoribosyltransferase [Curtobacterium flaccumfaciens]
gi|489554623	66	43002	3	3	1	1	0.10	ATP phosphoribosyltransferase [Pseudomonas pseudoalcaligenes]
gi|495225944	75	43022	3	3	1	1	0.10	ATP phosphoribosyltransferase [Pseudomonas sp. GM25]
gi|495225944	76	43022	1	1	1	1	0.10	ATP phosphoribosyltransferase [Pseudomonas sp. GM25]
gi|18072446	57	36840	2	2	2	2	0.26	ATP synthase beta chain [Azotobacter beijerinckii]
gi|653267813	470	58628	13	13	7	7	0.78	ATP synthase F0F1 subunit alpha [Curtobacterium sp. UNCCL17]
gi|15600749	77	55497	2	2	2	2	0.16	ATP synthase F0F1 subunit alpha [Pseudomonas aeruginosa PAO1]
gi|545647834	91	53063	2	2	2	2	0.17	ATP synthase F0F1 subunit beta [Leifsonia xyli]
gi|146284506	111	17228	3	3	3	3	1.06	ATP synthase subunit B [Pseudomonas stutzeri A1501]
gi|489385197	83	17205	3	3	3	3	1.06	ATP synthase subunit B [Pseudomonas stutzeri]
gi|551285354	429	52875	13	13	12	12	1.82	ATP synthase subunit beta [Curtobacterium sp. B18]
gi|545465950	230	49608	9	9	8	8	0.97	ATP synthase subunit beta [Pseudomonas alcaligenes]
gi|545465950	383	49608	12	12	10	10	1.34	ATP synthase subunit beta [Pseudomonas alcaligenes]
KPX00118.1	75	22303	1	1	1	1	0.21	ATP synthase subunit beta [Pseudomonas syringae pv. castaneae]
gi|740588030	40	58033	1	1	1	1	0.08	ATPase [Brachybacterium phenoliresistens]
gi|653268546	178	54365	5	5	2	2	0.17	ATPase [Curtobacterium sp. UNCCL17]
gi|737841303	104	44035	3	3	3	3	0.33	ATPase [Curtobacterium sp. UNCCL17]
gi|26988757	60	35372	1	1	1	1	0.13	ATPase [Pseudomonas putida KT2440]
gi|489377486	137	32554	1	1	1	1	0.14	ATPase [Pseudomonas stutzeri]
gi|179184160	47	43185	1	1	1	1	0.10	ATPase [Vibrio gallaecicus]
gi|602239462	112	80272	6	6	5	5	0.30	ATPase AAA [Curtobacterium flaccumfaciens UCD-AKU]
gi|665894473	116	56648	5	5	5	5	0.45	ATPase AAA, partial [Curtobacterium sp. B18]
gi|543938397	47	35623	1	1	1	1	0.13	ATPase associated with various cellular activities AAA 5 protein [Salinisphaera shabanensis]
WP_054360889.1	173	66010	29	29	1	1	0.07	ATP-binding cassette domain-containing protein [Prosthecomicrobium hirschii]
WP_057427222.1	32	42025	1	1	1	1	0.11	ATP-binding cassette domain-containing protein, partial [Pseudomonas syringae]
gi|665908469	100	8027	2	2	1	1	0.66	ATP-binding protein [Curtobacterium sp. B8]
gi|653266611	67	8025	1	1	1	1	0.66	ATP-binding protein [Curtobacterium sp. UNCCL17]
gi|489279105	105	28260	1	1	1	1	0.16	ATP-binding protein [Pseudomonas fluorescens]
gi|497452717	62	23763	1	1	1	1	0.19	ATP-dependent Clp protease proteolytic subunit [Moraxella macacae]
gi|497452717	42	23763	1	1	1	1	0.19	ATP-dependent Clp protease proteolytic subunit [Moraxella macacae]
gi|387967710	209	22830	4	4	3	3	0.73	ATP-dependent Clp protease proteolytic subunit [Pseudomonas stutzeri TS44]
gi|387967710	91	22830	1	1	1	1	0.20	ATP-dependent Clp protease proteolytic subunit [Pseudomonas stutzeri TS44]
gi|489383699	99	22830	4	4	3	3	0.73	ATP-dependent Clp protease proteolytic subunit [Pseudomonas stutzeri]
gi|551238423	61	86382	1	1	1	1	0.05	ATP-dependent DNA helicase [Bifidobacterium pseudolongum]
gi|491755346	44	84207	1	1	1	1	0.05	ATP-dependent DNA helicase [Clostridium ultunense]
PYD84823.1	113	127831	7	7	1	1	0.03	ATP-dependent exonuclease SbcCD, C subunit-like protein [Pseudomonas syringae pv. pisi]
gi|489338233	53	106664	1	1	1	1	0.04	ATP-dependent helicase [Pseudomonas mendocina]
WP_027901829.1	36	93171	3	3	1	1	0.05	ATP-dependent helicase HrpB [Pseudomonas syringae]
gi|489382095	361	69473	5	5	2	2	0.13	ATP-dependent metalloprotease [Pseudomonas stutzeri]
gi|489382095	176	69473	4	4	3	3	0.20	ATP-dependent metalloprotease [Pseudomonas stutzeri]
gi|62549363	54	89014	1	1	1	1	0.05	ATP-dependent protease [Pseudomonas syringae pv. tabaci]
gi|15600247	54	50097	1	1	1	1	0.09	ATP-dependent protease ATP-binding subunit HslU [Pseudomonas aeruginosa PAO1]
gi|489396525	52	50279	2	2	2	2	0.18	ATP-dependent protease ATP-binding subunit HslU [Pseudomonas stutzeri]
gi|145569766	49	58402	1	1	1	1	0.07	ATP-dependent RNA helicase RhlB [Pseudomonas stutzeri A1501]
gi|497301476	62	68895	2	2	2	2	0.13	B12 family TonB-dependent receptor [Pseudomonas sp. M1]
gi|497301476	55	68895	1	1	1	1	0.06	B12 family TonB-dependent receptor [Pseudomonas sp. M1]
gi|146281232	43	68393	1	1	1	1	0.06	B12 family TonB-dependent receptor [Pseudomonas stutzeri A1501]
gi|489385627	64	68242	1	1	1	1	0.06	B12 family TonB-dependent receptor [Pseudomonas stutzeri]
gi|660223113	56	26962	1	1	1	1	0.17	bacterial regulatory helix-turn-helix s, AraC family protein [Escherichia coli 7-233-03_S4_C2]
gi|146283933	52	19611	1	1	1	1	0.24	bacterioferritin [Pseudomonas stutzeri A1501]
gi|392421951	102	18103	5	5	4	4	2.15	bacterioferritin [Pseudomonas stutzeri CCUG 29243]
gi|489382616	242	18113	5	5	4	4	1.51	bacterioferritin [Pseudomonas stutzeri]
gi|518169955	68	18092	1	1	1	1	0.26	bacterioferritin [Pseudomonas stutzeri]
WP_003289285.1	124	18113	2	2	1	1	0.26	bacterioferritin [Pseudomonas stutzeri]
gi|544771065	54	18519	1	1	1	1	0.25	bacterioferritin [Ralstonia sp. AU12-08]
gi|262393075	65	18507	2	2	2	2	0.57	bacterioferritin [Vibrio sp. Ex25]
gi|87283470	72	39555	2	2	1	1	0.11	beta-carotene hydroxylase [Synechococcus sp. WH 5701]
gi|517074196	35	41808	1	1	1	1	0.11	beta-glucosidase [Methylobacterium sp. WSM2598]
gi|330897201	89	26098	2	2	1	1	0.17	bifunctional 3-demethylubiquinone-9 3-methyltransferase/ 2-octaprenyl-6-hydroxy phenol methylase [Pseudomonas syringae pv. japonica str. M301072]
gi|518272378	64	92590	2	2	2	2	0.10	bifunctional aconitate hydratase 2/2-methylisocitrate dehydratase [Moritella marina]
gi|497299335	56	50523	1	1	1	1	0.09	bifunctional heptose 7-phosphate kinase/heptose 1-phosphate adenyltransferase [Pseudomonas sp. M1]
gi|495949595	66	70406	2	2	2	2	0.13	bifunctional sulfate adenylyltransferase subunit 1/adenylylsulfate kinase protein [Rhodopirellula sallentina]
EGH27782.1	56	32108	4	4	1	1	0.14	binary cytotoxin component, partial [Pseudomonas syringae pv. japonica str. M301072]
gi|489383416	54	16404	1	1	1	1	0.29	biopolymer transporter TolR [Pseudomonas stutzeri]
gi|489375046	124	29334	4	4	3	3	0.54	biopolymer transporter TonB [Pseudomonas stutzeri]
gi|489375046	145	29334	5	5	5	5	1.04	biopolymer transporter TonB [Pseudomonas stutzeri]
WP_003290285.1	250	7992	7	7	2	2	1.75	biotin attachment protein [Pseudomonas stutzeri]
ENL80786.1	15	14164	1	1	1	1	0.34	biotin synthase [Staphylococcus aureus M1007]
gi|575504630	53	45753	2	2	1	1	0.10	branched-chain alpha-keto acid dehydrogenase subunit E2 [Roseivivax isoporae LMG 25204]
WP_012017980.1	1454	39329	43	43	6	6	0.90	branched-chain amino acid ABC transporter substrate-binding protein [Pseudomonas mendocina]
WP_003299165.1	1746	40014	38	38	7	7	1.09	branched-chain amino acid ABC transporter substrate-binding protein [Pseudomonas stutzeri]
WP_063314268.1	721	39604	12	12	3	3	0.38	branched-chain amino acid ABC transporter substrate-binding protein [Pseudomonas syringae]
gi|516500407	152	40106	4	4	1	1	0.11	branched-chain amino acid aminotransferase [Curtobacterium flaccumfaciens]
gi|551288400	61	40310	1	1	1	1	0.11	branched-chain amino acid aminotransferase [Curtobacterium sp. B18]
gi|339495878	39	33952	1	1	1	1	0.13	branched-chain amino acid aminotransferase [Pseudomonas stutzeri ATCC 17588 = LMG 11199]
gi|489378522	165	33908	5	5	3	3	0.64	branched-chain amino acid aminotransferase [Pseudomonas stutzeri]
gi|489378522	86	33908	1	1	1	1	0.13	branched-chain amino acid aminotransferase [Pseudomonas stutzeri]
gi|146283317	67	39954	1	1	1	1	0.11	branched-chain amino acid transport protein BraC [Pseudomonas stutzeri A1501]
gi|518238809	71	36882	3	3	3	3	0.41	C4-dicarboxylate ABC transporter [Pseudomonas psychrophila]
gi|503747347	224	40375	5	5	4	4	0.52	C4-dicarboxylate ABC transporter [Pseudomonas stutzeri]
gi|544784165	150	33106	3	3	2	2	0.29	C4-dicarboxylate ABC transporter [Pseudomonas stutzeri]
gi|489379668	123	36609	5	5	4	4	0.58	C4-dicarboxylate ABC transporter [Pseudomonas stutzeri]
gi|489374275	59	48351	1	1	1	1	0.09	C4-dicarboxylate ABC transporter [Pseudomonas stutzeri]
gi|544784218	45	36870	1	1	1	1	0.12	C4-dicarboxylate ABC transporter [Pseudomonas stutzeri]
gi|516563764	239	40457	5	5	4	4	0.52	C4-dicarboxylate ABC transporter [Pseudomonas thermotolerans]
gi|516563764	179	40457	9	9	5	5	0.87	C4-dicarboxylate ABC transporter [Pseudomonas thermotolerans]
gi|489338285	112	34688	3	3	3	3	0.44	C4-dicarboxylate ABC transporter substrate-binding protein [Pseudomonas mendocina]
gi|495844773	420	34824	11	11	4	4	0.83	C4-dicarboxylate ABC transporter substrate-binding protein [Pseudomonas sp. Chol1]
gi|495844773	165	34824	3	3	2	2	0.27	C4-dicarboxylate ABC transporter substrate-binding protein [Pseudomonas sp. Chol1]
gi|495844773	134	34824	4	4	3	3	0.44	C4-dicarboxylate ABC transporter substrate-binding protein [Pseudomonas sp. Chol1]
gi|504410952	109	34755	3	3	2	2	0.27	C4-dicarboxylate ABC transporter substrate-binding protein [Pseudomonas stutzeri]
gi|504667406	177	34621	5	5	4	4	0.62	C4-dicarboxylate ABC transporter substrate-binding protein [Pseudomonas stutzeri]
gi|489376093	128	34780	3	3	3	3	0.44	C4-dicarboxylate ABC transporter substrate-binding protein [Pseudomonas stutzeri]
SFS02449.1	86	26973	7	7	1	1	0.17	Capsule biosynthesis GfcC [Stenotrophomonas maltophilia]
WP_067110389.1	63	46882	1	1	1	1	0.09	capsule biosynthesis protein [Methylobacillus sp. MM3]
gi|498164566	109	119083	2	2	2	2	0.07	carbamoyl phosphate synthase large subunit [Acaryochloris sp. CCMEE 5410]
gi|516498739	86	117396	2	2	2	2	0.07	carbamoyl phosphate synthase large subunit [Curtobacterium flaccumfaciens]
gi|489374121	90	118035	2	2	2	2	0.07	carbamoyl phosphate synthase large subunit [Pseudomonas stutzeri]
gi|489386622	185	118314	3	3	3	3	0.11	carbamoyl phosphate synthase large subunit [Pseudomonas stutzeri]
gi|653267775	35	42390	1	1	1	1	0.10	carbamoyl phosphate synthase small subunit [Curtobacterium sp. UNCCL17]
gi|379735672	57	43148	1	1	1	1	0.10	carbohydrate ABC transporter substrate-binding protein, CUT1 family [Blastococcus saxobsidens DD2]
WP_087621547.1	59	45299	1	1	1	1	0.10	carbohydrate porin [Acinetobacter populi]
gi|730466513	67	95457	1	1	1	1	0.05	carbonate dehydratase [Aureimonas altamirensis]
gi|494075422	105	24780	1	1	1	1	0.18	carbonate dehydratase [Bermanella marisrubri]
gi|502029145	75	44029	2	2	1	1	0.10	carboxylate-amine ligase [Azotobacter vinelandii]
gi|502029145	82	44029	1	1	1	1	0.10	carboxylate-amine ligase [Azotobacter vinelandii]
gi|489548720	53	46477	2	2	2	2	0.20	Carboxyl-terminal protease [Pseudomonas pseudoalcaligenes]
gi|26991734	62	46305	1	1	1	1	0.10	carboxyl-terminal protease [Pseudomonas putida KT2440]
PZO56744.1	229	16093	3	3	1	1	0.29	carboxymuconolactone decarboxylase family protein [Leifsonia xyli]
WP_024687503.1	64	36670	2	2	1	1	0.12	catabolite repressor/activator [Pseudomonas syringae]
gi|516497823	257	56222	13	13	8	8	0.82	catalase [Curtobacterium flaccumfaciens]
CJL05199.1	57	78419	2	2	1	1	0.06	Catalase HPII [Streptococcus pneumoniae]
gi|500260364	130	81944	2	2	1	1	0.05	catalase/hydroperoxidase HPI(I) [Pseudomonas stutzeri]
PYN24457.1	92	79629	1	1	1	1	0.05	catalase/peroxidase HPI [Candidatus Rokubacteria bacterium]
KPX01798.1	90	58729	1	1	1	1	0.07	Catalase-peroxidase [Pseudomonas syringae pv. cunninghamiae]
gi|119225932	51	15363	1	1	1	1	0.31	catechol 2,3-dioxygenase [uncultured bacterium]
gi|300358019	111	78925	2	2	1	1	0.05	catecholate siderophore receptor fiu [Escherichia coli MS 198-1]
gi|15800557	139	82044	4	4	1	1	0.05	catecholate siderophore receptor Fiu [Escherichia coli O157:H7 str. EDL933]
KFI00063.1	280	82031	7	7	1	1	0.05	catecholate siderophore receptor Fiu [Escherichia coli]
gi|551286462	141	33634	2	2	1	1	0.13	cation diffusion facilitator family transporter [Curtobacterium sp. B18]
gi|392069856	61	190526	1	1	1	1	0.02	CDA peptide synthetase I [Mycobacterium abscessus 4S-0726-RA]
gi|551285303	170	25072	5	5	4	4	0.95	cell division protein [Curtobacterium sp. B18]
gi|489374396	154	44493	3	3	3	3	0.33	cell division protein FtsA [Pseudomonas stutzeri]
gi|489385905	100	44528	2	2	2	2	0.21	cell division protein FtsA [Pseudomonas stutzeri]
gi|502701594	39	79882	1	1	1	1	0.05	cell division protein FtsH [Conexibacter woesei]
gi|490373919	37	30250	1	1	1	1	0.15	cell division protein FtsJ [Streptococcus mitis]
gi|498169801	82	86860	2	2	2	2	0.10	cell division protein FtsK [Pseudomonas sp. S9]
gi|516498185	229	39716	4	4	4	4	0.53	cell division protein FtsZ [Curtobacterium flaccumfaciens]
GCE69181.1	55	43896	1	1	1	1	0.10	cell division protein FtsZ [Stenotrophomonas sp. Y]
gi|15596725	64	32217	1	1	1	1	0.14	cell division protein ZipA [Pseudomonas aeruginosa PAO1]
gi|152145747	64	10805	2	2	1	1	0.46	Cell division topological specificity factor [Beggiatoa sp. SS]
gi|489380159	178	80200	2	2	2	2	0.11	cell envelope biogenesis protein AsmA [Pseudomonas stutzeri]
gi|544787654	57	24765	1	1	1	1	0.18	cell envelope biogenesis protein TonB [Pseudomonas stutzeri]
gi|544787654	85	24765	1	1	1	1	0.18	cell envelope biogenesis protein TonB [Pseudomonas stutzeri]
gi|1942375	40	19849	1	1	1	1	0.23	Chain A, Crystal Structure Of Cytochrome C4 From Pseudomonas Stutzeri
gi|380765000	106	17972	2	2	1	1	0.26	Chain A, Crystal Structure Of Folx From Pseudomonas Aeruginosa
gi|146386687	1112	10632	31	31	6	6	9.02	Chain A, Crystal Structure Of Ne2512 Protein Of Unknown Function From Nitrosomonas Europaea
gi|146386687	146	10632	4	4	4	4	3.65	Chain A, Crystal Structure Of Ne2512 Protein Of Unknown Function From Nitrosomonas Europaea
gi|146386708	64	7756	1	1	1	1	0.68	Chain A, Crystal Structure Of The Q4kft4_psef5 Protein From Pseudomonas Fluorescens. Nesg Target Plr1
gi|157830859	222	26287	5	5	5	5	1.21	Chain A, Crystallographic And Enzymatic Investigations On The Role Of Ser558, His610 And Asn614 In The Catalytic Mechanism Of Azotobacter Vinelandii Dihydrolipoamide Acetyltransferase (E2p)
gi|406855766	533	78292	16	16	8	8	0.63	Chain A, Elongation Factor G 1 (Pseudomonas Aeruginosa) In Complex With Argyrin B
gi|406855766	321	78292	7	7	5	5	0.31	Chain A, Elongation Factor G 1 (Pseudomonas Aeruginosa) In Complex With Argyrin B
gi|301598537	87	9032	1	1	1	1	0.57	Chain A, H57a Hfq From Pseudomonas Aeruginosa
gi|159795221	64	29414	2	2	2	2	0.33	Chain A, P.Aeruginosa Fpr With Fad
gi|489379442	68	53221	1	1	1	1	0.08	channel protein TolC [Pseudomonas stutzeri]
gi|489379442	64	53221	1	1	1	1	0.08	channel protein TolC [Pseudomonas stutzeri]
gi|657935385	94	68044	4	4	2	2	0.13	chaperone protein DnaK [actinobacterium SCGC AAA041-L13]
gi|737869427	861	67246	21	21	4	4	0.29	chaperone protein DnaK [Cryobacterium roopkundense]
gi|516497936	2161	66700	70	70	20	20	3.02	chaperone protein DnaK [Curtobacterium flaccumfaciens]
gi|516497936	116	66700	3	3	3	3	0.21	chaperone protein DnaK [Curtobacterium flaccumfaciens]
gi|518876012	255	68992	6	6	4	4	0.36	chaperone protein DnaK [gamma proteobacterium SCGC AAA300-D14]
gi|656185481	88	66029	4	4	3	3	0.21	chaperone protein DnaK [Microbacterium gubbeenense]
gi|491140589	126	70060	2	2	2	2	0.13	chaperone protein DnaK [Nitrococcus mobilis]
gi|504057930	145	69123	7	7	3	3	0.28	chaperone protein DnaK [Oceanimonas sp. GK1]
gi|654787616	458	68717	17	17	11	11	1.22	chaperone protein DnaK [Pseudomonas azotifigens]
gi|654787616	504	68717	15	15	12	12	1.09	chaperone protein DnaK [Pseudomonas azotifigens]
gi|489382079	467	68629	13	13	10	10	0.85	chaperone protein DnaK [Pseudomonas stutzeri]
gi|495766899	133	69504	3	3	3	3	0.20	chaperone protein DnaK [SAR86 cluster bacterium SAR86E]
gi|644546599	176	69552	7	7	6	6	0.44	chaperone protein DnaK [Snodgrassella alvi]
gi|518491038	178	68491	4	4	3	3	0.20	chaperone protein DnaK [Stenotrophomonas maltophilia]
gi|489339031	92	66305	1	1	1	1	0.07	chaperone protein HscA [Pseudomonas mendocina]
gi|489381613	98	66093	2	2	2	2	0.14	chaperone protein HscA [Pseudomonas stutzeri]
gi|516559177	92	66367	2	2	2	2	0.14	chaperone protein HscA [Pseudomonas thermotolerans]
KPX01506.1	122	67273	4	4	1	1	0.06	Chaperone protein HscA -like protein [Pseudomonas syringae pv. coryli]
KPX03377.1	179	67332	4	4	1	1	0.06	Chaperone protein HscA -like protein [Pseudomonas syringae pv. daphniphylli]
WP_019619937.1	45	57246	1	1	1	1	0.08	chaperonin GroEL [Amphritea japonica]
WP_005665651.1	79	57601	5	5	3	3	0.25	chaperonin GroEL [Massilia timonae]
gi|497303752	799	56880	42	42	10	10	2.04	chaperonin GroEL [Pseudomonas sp. M1]
gi|146283472	306	57126	17	17	11	11	1.42	chaperonin GroEL [Pseudomonas stutzeri A1501]
WP_019406966.1	2178	57156	42	42	10	10	2.03	chaperonin GroEL [Pseudomonas stutzeri]
WP_125852662.1	1850	57157	31	31	10	10	1.26	chaperonin GroEL [Pseudomonas stutzeri]
PZO57203.1	4865	52761	122	122	3	3	0.27	chaperonin GroEL, partial [Leifsonia xyli]
gi|512726140	113	56926	4	4	3	3	0.25	chaperonin GroL [Chthonomonas calidirosea]
gi|2853600	78	79827	1	1	1	1	0.05	CheA [Pseudomonas putida]
gi|656040472	57	58000	1	1	1	1	0.08	chemotaxis protein [Bradyrhizobium sp. th.b2]
gi|544783193	74	16462	1	1	1	1	0.29	chemotaxis protein [Pseudomonas stutzeri]
gi|495843912	341	259467	10	10	8	8	0.14	chemotaxis protein CheA [Pseudomonas sp. Chol1]
gi|489375988	340	264491	10	10	8	8	0.14	chemotaxis protein CheA [Pseudomonas stutzeri]
gi|504664131	324	259739	9	9	8	8	0.14	chemotaxis protein CheA [Pseudomonas stutzeri]
gi|499788846	75	88646	1	1	1	1	0.05	chemotaxis protein CheA [Saccharophagus degradans]
gi|499947907	74	31454	1	1	1	1	0.14	chemotaxis protein CheR [Alkalilimnicola ehrlichii]
gi|494429159	46	13081	1	1	1	1	0.37	chemotaxis protein CheY [marine gamma proteobacterium HTCC2143]
gi|489343201	61	17095	1	1	1	1	0.27	chemotaxis protein CheY [Pseudomonas putida]
gi|489343201	46	17095	1	1	1	1	0.27	chemotaxis protein CheY [Pseudomonas putida]
gi|739159897	259	13174	7	7	5	5	5.50	chemotaxis protein CheY [Pseudomonas sp. 20_BN]
gi|489374525	111	20715	1	1	1	1	0.22	chemotaxis protein CheY [Pseudomonas stutzeri]
gi|518170661	75	27576	1	1	1	1	0.16	chemotaxis protein CheY [Pseudomonas stutzeri]
gi|504664127	172	13188	3	3	3	3	1.55	chemotaxis protein CheY [Pseudomonas stutzeri]
gi|489374525	81	20715	2	2	2	2	0.49	chemotaxis protein CheY [Pseudomonas stutzeri]
EGR01910.1	61	109683	2	2	1	1	0.04	chitodextrinase [Vibrio cholerae HE39]
gi|737842261	186	27869	5	5	3	3	1.12	chlorite dismutase [Curtobacterium sp. UNCCL17]
gi|489395984	71	40711	1	1	1	1	0.11	chorismate mutase [Pseudomonas stutzeri]
gi|551283929	63	43490	2	2	2	2	0.21	chorismate synthase [Curtobacterium sp. B8]
gi|653267083	210	18304	5	5	2	2	0.98	chorismate synthase [Curtobacterium sp. UNCCL17]
gi|653267783	66	43581	3	3	2	2	0.21	chorismate synthase [Curtobacterium sp. UNCCL17]
gi|489378137	102	28524	2	2	2	2	0.34	chromosome partitioning protein ParA [Pseudomonas stutzeri]
gi|146283455	64	32643	1	1	1	1	0.14	chromosome segregation ATPase [Pseudomonas stutzeri A1501]
gi|489395353	115	9830	3	3	1	1	0.51	chromosome segregation ATPase [Pseudomonas stutzeri]
gi|489386487	170	29441	5	5	5	5	1.04	chromosome segregation ATPase [Pseudomonas stutzeri]
gi|489382597	52	14170	1	1	1	1	0.34	chromosome segregation ATPase [Pseudomonas stutzeri]
gi|497747792	71	139697	1	1	1	1	0.03	chromosome segregation protein [Streptomyces globisporus]
gi|443284012	72	40614	1	1	1	1	0.11	Cinnamyl alcohol dehydrogenase-like protein [Pseudomonas syringae pv. syringae B64]
gi|339461811	76	31159	4	4	1	1	0.31	citrate synthase [Chlorobaculum limnaeum]
gi|146282951	57	41928	2	2	2	2	0.22	class V aminotransferase [Pseudomonas stutzeri A1501]
gi|489386927	84	41993	1	1	1	1	0.11	class V aminotransferase [Pseudomonas stutzeri]
gi|653266726	149	24174	4	4	3	3	0.68	Clp protease [Curtobacterium sp. UNCCL17]
gi|647284705	69	90608	1	1	1	1	0.05	Clp protease ClpX [Bacillus ginsengihumi]
gi|495332877	79	22574	2	2	1	1	0.20	Clp protease proteolytic subunit ClpP [Methyloversatilis universalis]
EPN07023.1	62	48668	6	6	1	1	0.09	clpB protein, partial [Pseudomonas syringae pv. actinidiae ICMP 18804]
WP_032628558.1	40	35294	1	1	1	1	0.13	cobalamin biosynthesis protein CobW [Pseudomonas syringae]
gi|157938475	121	44531	1	1	1	1	0.10	CobQ/CobB/MinD/ParA nucleotide binding protein [Burkholderia pseudomallei Pasteur 52237]
gi|333980820	60	51532	1	1	1	1	0.09	cobyrinic acid A,C-diamide synthase [Desulfotomaculum kuznetsovii DSM 6115]
gi|495759837	83	19922	1	1	1	1	0.23	co-chaperone GrpE [Gallaecimonas xiamenensis]
gi|739162213	117	20762	5	5	2	2	0.83	co-chaperone GrpE [Pseudomonas sp. 20_BN]
gi|489386630	179	20864	6	6	4	4	1.71	co-chaperone GrpE [Pseudomonas stutzeri]
gi|489382078	71	20628	1	1	1	1	0.22	co-chaperone GrpE [Pseudomonas stutzeri]
gi|676255020	75	20075	1	1	1	1	0.23	co-chaperone HscB [Pseudomonas sp. StFLB209]
gi|26988094	149	10217	9	9	5	5	6.39	co-chaperonin GroES [Pseudomonas putida KT2440]
OPF46539.1	54	5762	1	1	1	1	0.99	co-chaperonin GroES, partial [Pseudomonas aeruginosa P49]
gi|497266013	57	49104	1	1	1	1	0.09	coenzyme F390 synthetase-like protein [Fulvivirga imtechensis]
gi|551273629	398	7250	19	19	1	1	0.75	cold-shock protein [Agromyces subbeticus]
gi|516498369	109	66364	2	2	2	2	0.14	cold-shock protein [Curtobacterium flaccumfaciens]
gi|498068957	71	7420	2	2	1	1	0.72	cold-shock protein [Pseudoalteromonas rubra]
gi|489384332	82	9222	2	2	1	1	1.42	cold-shock protein [Pseudomonas stutzeri]
gi|21231725	188	7542	7	7	2	2	1.91	cold-shock protein [Xanthomonas campestris pv. campestris str. ATCC 33913]
gi|665895885	76	59374	2	2	2	2	0.15	cold-shock protein, partial [Curtobacterium sp. B18]
gi|497283840	68	104124	1	1	1	1	0.04	collagen-binding protein [Alistipes sp. HGB5]
gi|640649619	43	115088	1	1	1	1	0.04	collagen-binding protein [Bacteroides faecichinchillae]
EFV10202.1	395	39737	16	16	1	1	0.11	conserved hypothetical protein [Campylobacter jejuni subsp. jejuni 327]
EFV10202.1	189	39737	13	13	1	1	0.11	conserved hypothetical protein [Campylobacter jejuni subsp. jejuni 327]
EDY66185.1	97	101316	5	5	1	1	0.04	conserved hypothetical protein [Streptomyces pristinaespiralis ATCC 25486]
SBW03527.1	75	39954	2	2	1	1	0.11	conserved hypothetical protein [uncultured Dysgonomonas sp.]
gi|430003257	64	48829	1	1	1	1	0.09	conserved membrane protein of unknown function [Rhizobium sp.]
gi|430003257	54	48829	1	1	1	1	0.09	conserved membrane protein of unknown function [Rhizobium sp.]
gi|640007792	48	65429	1	1	1	1	0.07	copper oxidase [Pseudomonas corrugata]
gi|26992055	42	40204	1	1	1	1	0.11	copper resistance B [Pseudomonas putida KT2440]
BAP44002.1	86	34962	1	1	1	1	0.13	copper resistance B [Pseudomonas sp. StFLB209]
gi|392423323	154	29394	7	7	6	6	1.35	copper resistance B [Pseudomonas stutzeri CCUG 29243]
AFM35504.1	1381	29394	43	43	6	6	1.36	copper resistance B [Pseudomonas stutzeri CCUG 29243]
WP_043219151.1	458	35383	12	12	2	2	0.27	copper resistance protein B [Pseudomonas balearica]
gi|146283056	61	30295	1	1	1	1	0.15	copper resistance protein B [Pseudomonas stutzeri A1501]
gi|504635132	264	29394	9	9	7	7	1.71	copper resistance protein B [Pseudomonas stutzeri]
gi|489377070	97	33610	1	1	1	1	0.13	copper resistance protein B [Pseudomonas stutzeri]
POD18520.1	476	33095	8	8	1	1	0.14	copper resistance protein CopB [Pseudomonas syringae pv. syringae]
gi|655561401	66	39336	1	1	1	1	0.11	copper resistance protein CopB [Pseudoxanthomonas sp. J31]
WP_123442040.1	173	63204	7	7	4	4	0.31	copper resistance system multicopper oxidase [Pseudomonas fluorescens]
WP_047701181.1	337	67526	9	9	2	2	0.13	copper resistance system multicopper oxidase [Pseudomonas mediterranea]
WP_014822232.1	1210	67937	26	26	6	6	0.45	copper resistance system multicopper oxidase [Pseudomonas stutzeri]
KKU03407.1	54	82586	1	1	1	1	0.05	Copper-exporting P-type ATPase A [Candidatus Amesbacteria bacterium GW2011_GWC2_45_19]
RMR49863.1	140	66719	4	4	2	2	0.14	Copper-resistance protein, CopA family [Pseudomonas cichorii]
WP_125170193.1	65	43084	2	2	1	1	0.10	coproporphyrinogen III oxidase [Tessaracoccus sp. OH4464_COT-324]
gi|653267960	105	61747	2	2	2	2	0.15	CTP synthase [Curtobacterium sp. UNCCL17]
gi|655205587	36	59682	1	1	1	1	0.07	CTP synthase [Pseudomonas resinovorans]
gi|489379076	86	59878	1	1	1	1	0.07	CTP synthase [Pseudomonas stutzeri]
gi|489379076	92	59878	2	2	2	2	0.15	CTP synthase [Pseudomonas stutzeri]
gi|572851640	62	62343	1	1	1	1	0.07	CTP synthetase [Microbacterium sp. C448]
gi|551287523	136	16793	4	4	3	3	1.10	cyclase [Curtobacterium sp. B18]
gi|90022384	56	15999	1	1	1	1	0.30	cyclase/dehydrase [Saccharophagus degradans 2-40]
gi|497444302	34	66226	1	1	1	1	0.07	cyclic nucleotide-binding protein [Ahrensia sp. R2A130]
gi|489382948	186	17943	4	4	2	2	0.59	cyclophilin [Pseudomonas stutzeri]
gi|489382948	121	17943	3	3	2	2	0.59	cyclophilin [Pseudomonas stutzeri]
gi|504665949	77	18016	2	2	2	2	0.59	cyclophilin [Pseudomonas stutzeri]
gi|489377558	65	18069	2	2	2	2	0.58	cyclophilin [Pseudomonas stutzeri]
gi|296886314	60	41497	1	1	1	1	0.11	Cys/Met metabolism PLP-dependent enzyme [Staphylococcus aureus subsp. aureus ATCC 51811]
gi|497915978	58	39434	1	1	1	1	0.11	cystathionine beta-lyase [Pseudonocardia sp. P1]
gi|489377951	389	44986	14	14	7	7	1.32	cysteine desulfurase [Pseudomonas stutzeri]
gi|489381607	280	44903	7	7	7	7	0.93	cysteine desulfurase [Pseudomonas stutzeri]
WP_058821782.1	64	22643	5	5	1	1	0.20	cysteine hydrolase [Pseudomonas syringae]
gi|516500055	182	32321	4	4	4	4	0.68	cysteine synthase [Curtobacterium flaccumfaciens]
gi|489384224	56	34672	1	1	1	1	0.13	cysteine synthase [Pseudomonas stutzeri]
PKK84354.1	615	33235	11	11	1	1	0.29	cysteine synthase A [candidate division Zixibacteria bacterium HGW-Zixibacteria-1]
WP_014255373.1	275	33320	11	11	2	2	0.29	cysteine synthase A [Hungateiclostridium clariflavum]
KWX87761.1	742	28377	9	9	1	1	0.16	cysteine synthase, partial [Paenibacillus riograndensis]
WP_070977383.1	50	53465	1	1	1	1	0.08	cysteine--tRNA ligase [Kushneria sp. YCWA18]
KKW48081.1	190	53632	9	9	1	1	0.08	Cysteine-tRNA ligase [Parcubacteria group bacterium GW2011_GWA1_59_11]
gi|516499621	52	51004	1	1	1	1	0.09	cysteinyl-tRNA synthetase [Curtobacterium flaccumfaciens]
gi|654512165	62	51557	1	1	1	1	0.09	cysteinyl-tRNA synthetase [gamma proteobacterium L18]
gi|602240448	106	30280	2	2	1	1	0.15	cytidylate kinase [Curtobacterium flaccumfaciens UCD-AKU]
gi|146282682	78	24611	1	1	1	1	0.18	cytidylate kinase [Pseudomonas stutzeri A1501]
gi|504667349	73	21999	1	1	1	1	0.21	cytochrome C [Pseudomonas stutzeri]
gi|489380605	48	29367	1	1	1	1	0.15	cytochrome C [Pseudomonas stutzeri]
gi|739667945	49	15221	1	1	1	1	0.31	cytochrome C biogenesis protein [Sphingomonas wittichii]
gi|648288579	39	35470	1	1	1	1	0.13	cytochrome C biogenesis protein [Stenotrophomonas maltophilia]
EKG43499.1	25	15999	1	1	1	1	0.30	Cytochrome c oxidase assembly protein CtaG/Cox11 [Pseudomonas syringae pv. avellanae str. ISPaVe013]
gi|516498201	144	64028	2	2	1	1	0.07	cytochrome C oxidase subunit I [Curtobacterium flaccumfaciens]
gi|392421384	61	33932	1	1	1	1	0.13	cytochrome c oxidase, cbb3-type subunit III [Pseudomonas stutzeri CCUG 29243]
gi|146284245	48	16867	1	1	1	1	0.28	cytochrome c, class II [Pseudomonas stutzeri A1501]
gi|489379413	97	13701	3	3	1	1	0.35	cytochrome C2 [Pseudomonas stutzeri]
gi|489379413	65	13701	1	1	1	1	0.35	cytochrome C2 [Pseudomonas stutzeri]
gi|739176448	208	16072	5	5	3	3	1.16	cytochrome d ubiquinol oxidase subunit III (cytochrome bd-I oxidase subunit III) [Pseudomonas sp. BAY1663]
gi|339492554	34	23329	1	1	1	1	0.20	cytoplasmic membrane protein [Pseudomonas stutzeri ATCC 17588 = LMG 11199]
OFX21660.1	146	44000	4	4	1	1	0.10	D-3-phosphoglycerate dehydrogenase [Anaeromyxobacter sp. RBG_16_69_14]
gi|145568998	76	51087	2	2	2	2	0.18	D-3-phosphoglycerate dehydrogenase [Pseudomonas stutzeri A1501]
gi|699966022	99	33297	3	3	2	2	0.29	D-alanine--D-alanine ligase [Pseudomonas sp. MT-1]
gi|489380574	97	33846	4	4	3	3	0.45	D-alanine--D-alanine ligase [Pseudomonas stutzeri]
gi|503747888	84	33567	4	4	3	3	0.46	D-alanine--D-alanine ligase [Pseudomonas stutzeri]
gi|512733150	60	34205	1	1	1	1	0.13	D-alanine--D-alanine ligase B [Pseudomonas resinovorans]
gi|727676914	71	54250	1	1	1	1	0.08	DEAD/DEAH box helicase [Bacillus sp. KW-12]
gi|428762481	65	64338	1	1	1	1	0.07	DEAD-box ATP dependent DNA helicase [Pseudomonas putida CSV86]
OLE73419.1	63	21090	1	1	1	1	0.22	deaminase [Actinobacteria bacterium 13_1_20CM_2_66_18]
gi|512703181	57	13876	1	1	1	1	0.35	death on curing protein [Atopobium sp. oral taxon 199]
WP_092091808.1	54	31419	1	1	1	1	0.14	decarboxylating 6-phosphogluconate dehydrogenase [Curtobacterium sp. UNCCL20]
gi|651461842	362	42345	5	5	3	3	0.35	dehydrogenase [Arthrobacter sp. 35/47]
gi|651461842	177	42345	3	3	3	3	0.35	dehydrogenase [Arthrobacter sp. 35/47]
gi|737696970	77	43285	2	2	2	2	0.21	dehydrogenase [Bacillus akibai]
gi|502849338	52	43204	2	2	2	2	0.22	dehydrogenase [Bacillus megaterium]
gi|648606343	124	43390	2	2	1	1	0.10	dehydrogenase [Cohnella laeviribosi]
gi|118470442	49	56546	1	1	1	1	0.08	dehydrogenase [Mycobacterium smegmatis str. MC2 155]
KHL71098.1	449	40669	4	4	1	1	0.11	dehydrogenase [Pseudomonas flexibilis]
gi|695878620	78	41044	1	1	1	1	0.11	dehydrogenase [Pseudomonas sp. HMP271]
gi|739143753	88	40669	1	1	1	1	0.11	dehydrogenase [Pseudomonas sp. RL]
gi|739143753	128	40669	1	1	1	1	0.11	dehydrogenase [Pseudomonas sp. RL]
gi|489373495	53	26819	1	1	1	1	0.17	dehydrogenase [Pseudomonas stutzeri]
gi|518170847	62	40489	1	1	1	1	0.11	dehydrogenase, partial [Pseudomonas stutzeri]
gi|551285738	49	35226	1	1	1	1	0.13	delta-aminolevulinic acid dehydratase [Curtobacterium sp. B18]
gi|489554020	142	41840	2	2	1	1	0.11	delta-aminolevulinic acid dehydratase [Pseudomonas pseudoalcaligenes]
gi|498495960	79	36992	4	4	3	3	0.41	delta-aminolevulinic acid dehydratase [Pseudomonas sp. HPB0071]
gi|699968957	388	37089	6	6	3	3	0.40	delta-aminolevulinic acid dehydratase [Pseudomonas sp. MT-1]
gi|397685639	107	37049	6	6	3	3	0.40	delta-aminolevulinic acid dehydratase [Pseudomonas stutzeri DSM 10701]
gi|504664313	238	37049	5	5	3	3	0.40	delta-aminolevulinic acid dehydratase [Pseudomonas stutzeri]
gi|653268455	166	38635	4	4	3	3	0.39	DeoR faimly transcriptional regulator [Curtobacterium sp. UNCCL17]
gi|15598676	54	21371	1	1	1	1	0.21	deoxycytidine triphosphate deaminase [Pseudomonas aeruginosa PAO1]
gi|489380296	48	21482	1	1	1	1	0.21	deoxycytidine triphosphate deaminase [Pseudomonas stutzeri]
WP_020357711.1	30	54216	1	1	1	1	0.08	deoxyguanosinetriphosphate triphosphohydrolase [Pseudomonas syringae]
gi|662056228	70	48840	1	1	1	1	0.09	deoxyguanosinetriphosphate triphosphohydrolase [Streptomyces monomycini]
gi|489388867	73	15953	1	1	1	1	0.30	deoxyuridine 5'-triphosphate nucleotidohydrolase [Pseudomonas stutzeri]
gi|330720595	48	21925	1	1	1	1	0.21	Dephospho-CoA kinase [gamma proteobacterium IMCC2047]
Accession	Score	Mass	Matches	Match(sig)	Sequences	Seq(sig)	emPAI	Description
gi|494172582	56	46234	1	1	1	1	0.10	diaminopimelate decarboxylase [Halomonas boliviensis]
gi|501023195	73	44018	2	2	1	1	0.10	diaminopimelate decarboxylase [Pseudomonas aeruginosa]
gi|392422809	75	45422	2	2	2	2	0.20	diaminopimelate decarboxylase [Pseudomonas stutzeri CCUG 29243]
gi|493418293	53	78435	1	1	1	1	0.06	diguanylate cyclase (GGDEF) domain protein [Streptomyces turgidiscabies]
gi|490463500	60	28649	1	1	1	1	0.16	diguanylate cyclase [Porphyromonas endodontalis]
gi|6136299	49	32344	1	1	1	1	0.14	dihydrodipicolinate synthase [Bradyrhizobium japonicum]
gi|269316295	145	31608	2	2	2	2	0.30	dihydrodipicolinate synthase [Pseudomonas aeruginosa PAO1]
gi|494916903	42	54785	1	1	1	1	0.08	dihydrolipoamide acetyltransferase [Cellvibrio sp. BR]
gi|640685800	234	66645	7	7	6	6	0.46	dihydrolipoamide acetyltransferase [Pseudomonas sp. H1h]
gi|146284165	75	57669	3	3	3	3	0.24	dihydrolipoamide acetyltransferase [Pseudomonas stutzeri A1501]
gi|500263977	2673	57669	66	66	10	10	1.40	dihydrolipoamide acetyltransferase [Pseudomonas stutzeri]
gi|500263977	605	57669	18	18	12	12	1.58	dihydrolipoamide acetyltransferase [Pseudomonas stutzeri]
gi|739179394	534	58814	15	15	10	10	1.20	dihydrolipoamide acetyltransferase, partial [Pseudomonas sp. BAY1663]
gi|516497643	417	48300	15	15	5	5	0.69	dihydrolipoamide dehydrogenase [Curtobacterium flaccumfaciens]
gi|736875734	77	51166	2	2	2	2	0.18	dihydrolipoamide dehydrogenase [Endozoicomonas montiporae]
gi|544799532	103	50285	5	5	5	5	0.52	dihydrolipoamide dehydrogenase [Pseudomonas alcaligenes]
gi|699966740	375	50072	16	16	6	6	0.96	dihydrolipoamide dehydrogenase [Pseudomonas sp. MT-1]
gi|489381075	483	49904	17	17	8	8	1.53	dihydrolipoamide dehydrogenase [Pseudomonas stutzeri]
gi|489395901	225	50024	7	7	6	6	0.80	dihydrolipoamide dehydrogenase [Pseudomonas stutzeri]
gi|494806471	118	48762	2	2	1	1	0.09	dihydrolipoamide succinyltransferase [Candidatus Aquiluna sp. IMCC13023]
gi|551263809	129	51113	2	2	2	2	0.18	dihydrolipoamide succinyltransferase [Glaciibacter superstes]
gi|739122933	199	44076	5	5	3	3	0.33	dihydrolipoamide succinyltransferase [Pseudomonas bauzanensis]
gi|551347058	139	42553	6	6	5	5	0.64	dihydrolipoamide succinyltransferase [Pseudomonas caeni]
OCX94036.1	332	42904	13	13	3	3	0.48	dihydrolipoamide succinyltransferase [Pseudomonas sp. CO183]
gi|489388192	325	42688	7	7	4	4	0.48	dihydrolipoamide succinyltransferase [Pseudomonas stutzeri]
gi|489381076	235	42860	6	6	4	4	0.48	dihydrolipoamide succinyltransferase [Pseudomonas stutzeri]
gi|489388192	437	42688	13	13	9	9	1.42	dihydrolipoamide succinyltransferase [Pseudomonas stutzeri]
gi|653812829	123	47690	4	4	3	3	0.30	dihydrolipoamide succinyltransferase [Rathayibacter toxicus]
gi|642906333	70	40250	2	2	2	2	0.23	Dihydrolipoamide succinyltransferase component (E2) of 2-oxoglutarate dehydrogenase complex [Saccharibacter sp. AM169]
gi|640742196	2012	56700	39	39	3	3	0.25	dihydrolipoyllysine-residue acetyltransferase component of pyruvate dehydrogenase complex [Pseudomonas taeanensis]
gi|640742196	239	56700	5	5	4	4	0.35	dihydrolipoyllysine-residue acetyltransferase component of pyruvate dehydrogenase complex [Pseudomonas taeanensis]
gi|502031106	74	39062	1	1	1	1	0.11	dihydroorotase [Azotobacter vinelandii]
gi|489554182	60	44076	1	1	1	1	0.10	dihydroorotase [Pseudomonas pseudoalcaligenes]
gi|504664119	60	44602	1	1	1	1	0.10	dihydroorotase [Pseudomonas stutzeri]
gi|489373981	37	36571	2	2	1	1	0.12	dihydroorotate dehydrogenase [Pseudomonas stutzeri]
gi|739741074	45	28269	2	2	1	1	0.16	dihydroorotate dehydrogenase [Streptococcus phocae]
gi|146282731	164	36521	5	5	4	4	0.58	dihydroorotate dehydrogenase 2 [Pseudomonas stutzeri A1501]
gi|489391793	165	36474	5	5	4	4	0.58	dihydroorotate dehydrogenase 2 [Pseudomonas stutzeri]
WP_036967222.1	81	30973	5	5	1	1	0.15	dihydropteroate synthase [Pseudoalteromonas lipolytica]
gi|490787550	41	63895	1	1	1	1	0.07	dihydroxy-acid dehydratase [Acinetobacter bohemicus]
gi|516500397	83	59395	3	3	2	2	0.15	dihydroxy-acid dehydratase [Curtobacterium flaccumfaciens]
gi|298160427	99	66576	2	2	2	2	0.14	Dihydroxy-acid dehydratase [Pseudomonas savastanoi pv. savastanoi NCPPB 3335]
gi|567374103	53	31476	1	1	1	1	0.14	dimethyladenosine transferase [Candidatus Endolissoclinum faulkneri L5]
gi|493449991	58	34659	1	1	1	1	0.13	dioxygenase [Burkholderia multivorans]
gi|28211535	17	36549	1	1	1	1	0.12	dipeptide transport system permease protein dppB [Clostridium tetani E88]
PHX51992.1	35	19512	1	1	1	1	0.24	disulfide bond formation protein DsbA, partial [Pseudomonas syringae pv. syringae]
PIP75005.1	49	17213	1	1	1	1	0.27	division/cell wall cluster transcriptional repressor MraZ [Candidatus Levybacteria bacterium CG22_combo_CG10-13_8_21_14_all_35_11]
KPC25567.1	30	55522	1	1	1	1	0.08	D-mannonate oxidoreductase [Pseudomonas syringae pv. cilantro]
WP_083355238.1	49	35084	1	1	1	1	0.13	DMT family transporter [Mesorhizobium sp. ORS 3428]
gi|739395654	76	103550	1	1	1	1	0.04	DNA gyrase subunit A [Rhodovibrio salinarum]
gi|291196137	68	29710	2	2	2	2	0.33	DNA gyrase subunit B [Pseudomonas azotifigens]
gi|489384284	125	89982	3	3	2	2	0.10	DNA gyrase subunit B [Pseudomonas stutzeri]
RPG67782.1	56	98781	1	1	1	1	0.04	DNA gyrase/topoisomerase IV subunit A [Flavobacteriaceae bacterium TMED147]
gi|602242897	234	20032	4	4	2	2	0.52	DNA helicase [Curtobacterium flaccumfaciens UCD-AKU]
gi|551284952	205	52610	5	5	5	5	0.49	DNA helicase [Curtobacterium sp. B8]
WP_121679344.1	91	88522	3	3	1	1	0.05	DNA helicase [Falsibacillus sp. GY 10110]
WP_113036143.1	52	85438	1	1	1	1	0.05	DNA helicase PcrA [Paenibacillus contaminans]
gi|375255212	42	68274	1	1	1	1	0.06	DNA mismatch repair protein, C-terminal domain-containing protein [Tannerella forsythia ATCC 43037]
gi|651282607	58	119173	1	1	1	1	0.04	DNA polymerase [Actinomadura oligospora]
gi|653267736	80	97278	1	1	1	1	0.04	DNA polymerase I [Curtobacterium sp. UNCCL17]
gi|551287932	83	40892	2	2	2	2	0.23	DNA polymerase III subunit beta [Curtobacterium sp. B18]
gi|146280399	56	40565	1	1	1	1	0.11	DNA polymerase III subunit beta [Pseudomonas stutzeri A1501]
gi|397685125	67	40617	1	1	1	1	0.11	DNA polymerase III subunit beta [Pseudomonas stutzeri DSM 10701]
gi|489378160	138	40666	4	4	3	3	0.36	DNA polymerase III subunit beta [Pseudomonas stutzeri]
gi|489378160	186	40666	3	3	2	2	0.23	DNA polymerase III subunit beta [Pseudomonas stutzeri]
WP_027429544.1	59	67037	1	1	1	1	0.07	DNA primase [Lachnospiraceae bacterium AD3010]
gi|551261972	53	32724	1	1	1	1	0.14	DNA repair protein [Gryllotalpicola ginsengisoli]
WP_027900308.1	239	61593	11	11	1	1	0.07	DNA repair protein RecN [Pseudomonas syringae]
gi|268318289	60	44113	1	1	1	1	0.10	DNA replication and repair protein RecF [Rhodothermus marinus DSM 4252]
OYU04718.1	143	17756	2	2	1	1	0.26	DNA starvation/stationary phase protection protein [Pseudomonas sp. PGPPP1]
gi|664268245	61	88862	1	1	1	1	0.05	DNA topoisomerase IV subunit A [Streptomyces sp. NRRL S-337]
gi|504500953	69	62847	1	1	1	1	0.07	DNA translocase ftsK [Actinoplanes sp. SE50/110]
gi|489381437	51	37281	2	2	2	2	0.25	DNA transporter [Pseudomonas stutzeri]
gi|545647104	43	11213	1	1	1	1	0.44	DNA-binding helix-turn-helix protein [Leifsonia aquatica]
gi|551283641	547	9735	19	19	2	2	1.31	DNA-binding protein [Curtobacterium sp. B8]
gi|491921780	57	17326	1	1	1	1	0.27	DNA-binding protein [Lautropia mirabilis]
gi|594025986	84	8527	1	1	1	1	0.61	DNA-binding protein [Pseudomonas stutzeri]
gi|594025986	81	8527	1	1	1	1	0.61	DNA-binding protein [Pseudomonas stutzeri]
KEZ72709.1	46	7998	2	2	1	1	0.66	DNA-binding protein [Pseudomonas syringae pv. syringae FF5]
APF01543.1	93	8659	1	1	1	1	0.60	DNA-binding protein HU [Pseudomonas putida]
gi|146282421	232	9067	16	16	3	3	2.82	DNA-binding protein HU [Pseudomonas stutzeri A1501]
gi|489553193	121	9720	5	5	3	3	4.32	DNA-binding protein HU-alpha [Pseudomonas pseudoalcaligenes]
gi|489553193	208	9720	8	8	4	4	4.31	DNA-binding protein HU-alpha [Pseudomonas pseudoalcaligenes]
gi|489386206	224	17458	6	6	4	4	1.59	DNA-binding stress protein [Pseudomonas stutzeri]
gi|212373983	67	40889	2	2	2	2	0.23	DNA-directed RNA polymerase beta subunit [Pseudomonas sp. R-35717]
gi|551286259	719	36104	16	16	8	8	1.85	DNA-directed RNA polymerase subunit alpha [Curtobacterium sp. B18]
gi|551283161	662	36094	17	17	8	8	2.20	DNA-directed RNA polymerase subunit alpha [Curtobacterium sp. B8]
gi|146281195	54	36598	2	2	2	2	0.26	DNA-directed RNA polymerase subunit alpha [Pseudomonas stutzeri A1501]
GBD09512.1	71	160546	3	3	1	1	0.03	DNA-directed RNA polymerase subunit beta' [bacterium HR22]
gi|516497105	106	128428	4	4	4	4	0.14	DNA-directed RNA polymerase subunit beta [Curtobacterium flaccumfaciens]
gi|516497104	282	143402	6	6	4	4	0.16	DNA-directed RNA polymerase subunit beta' [Curtobacterium flaccumfaciens]
gi|489268667	139	151415	5	5	5	5	0.15	DNA-directed RNA polymerase subunit beta [Pseudomonas fluorescens]
gi|489278419	77	155163	2	2	2	2	0.06	DNA-directed RNA polymerase subunit beta' [Pseudomonas fluorescens]
gi|489348384	68	155225	2	2	2	2	0.06	DNA-directed RNA polymerase subunit beta' [Pseudomonas putida]
gi|653577411	194	154857	9	9	9	9	0.28	DNA-directed RNA polymerase subunit beta' [Pseudomonas sp. RL]
gi|489374072	235	151249	4	4	3	3	0.09	DNA-directed RNA polymerase subunit beta [Pseudomonas stutzeri]
gi|504667132	211	155432	10	10	9	9	0.28	DNA-directed RNA polymerase subunit beta' [Pseudomonas stutzeri]
KPW11667.1	61	151570	5	5	1	1	0.03	DNA-directed RNA polymerase subunit beta [Pseudomonas syringae pv. atrofaciens]
gi|269925825	64	158374	2	2	2	2	0.05	DNA-directed RNA polymerase subunit beta' [Thermobaculum terrenum ATCC BAA-798]
gi|518386906	59	156411	1	1	1	1	0.03	DNA-directed RNA polymerase subunit beta' [Thiomicrospira arctica]
PKM02110.1	72	117999	1	1	1	1	0.04	DNA-directed RNA polymerase subunit beta', partial [Gammaproteobacteria bacterium HGW-Gammaproteobacteria-6]
gi|170516903	285	62370	8	8	5	5	0.40	DnaK [Bifidobacterium longum]
RCI85000.1	55	7940	2	2	1	1	0.66	dodecin domain-containing protein [Pseudomonas sp. SST3]
gi|602240196	58	27094	1	1	1	1	0.17	DSBA oxidoreductase [Curtobacterium flaccumfaciens UCD-AKU]
gi|489209514	64	24968	2	2	2	2	0.40	DSBA oxidoreductase [Pseudomonas]
gi|63099945	51	91356	1	1	1	1	0.05	DszD [Sorangium cellulosum]
gi|653268518	59	22032	1	1	1	1	0.21	dTDP-4-dehydrorhamnose 3,5-epimerase [Curtobacterium sp. UNCCL17]
gi|499793859	70	31250	1	1	1	1	0.14	dTDP-4-dehydrorhamnose reductase [Rhodopseudomonas palustris]
gi|516499595	107	25358	3	3	3	3	0.64	DtxR family transcriptional regulator [Curtobacterium flaccumfaciens]
gi|516499595	42	25358	1	1	1	1	0.18	DtxR family transcriptional regulator [Curtobacterium flaccumfaciens]
WP_102838004.1	235	68179	6	6	2	2	0.13	DUF1302 domain-containing protein [Pseudomonas stutzeri]
WP_005671164.1	27	28591	2	2	1	1	0.16	DUF1700 domain-containing protein [Massilia timonae]
WP_106330320.1	125	85531	6	6	1	1	0.05	DUF262 domain-containing protein [Actinoplanes italicus]
WP_039725263.1	155	24262	9	9	1	1	0.19	DUF4129 domain-containing protein [Lyngbya confervoides]
WP_024684573.1	44	37328	1	1	1	1	0.12	DUF4238 domain-containing protein [Pseudomonas syringae]
WP_096114732.1	100	63062	4	4	1	1	0.07	DUF4263 domain-containing protein [Pseudomonas syringae]
WP_099398053.1	111	23151	3	3	1	1	0.20	DUF480 domain-containing protein [Iodobacter sp. BJB302]
WP_021640399.1	67	77892	7	7	1	1	0.06	DUF5054 domain-containing protein [Clostridium sp. KLE 1755]
WP_071360770.1	182	67231	11	11	1	1	0.06	DUF885 domain-containing protein [Massilia timonae]
PPL09964.1	94	102530	6	6	1	1	0.04	E3 ligase-like protein (putative virulence factor) [Pseudomonas syringae]
gi|490504659	102	5687	1	1	1	1	1.02	electron transfer flavoprotein subunit alpha, partial [Thauera phenylacetica]
gi|574086729	230	26526	5	5	4	4	0.88	electron transfer flavoprotein subunit beta [Pseudomonas aeruginosa BWHPSA037]
EZQ20088.1	188	31218	3	3	1	1	0.14	electron transfer flavoprotein subunit beta [Pseudomonas bauzanensis]
gi|515547016	72	26331	2	2	2	2	0.37	electron transfer flavoprotein subunit beta [Pseudomonas fluorescens]
gi|515547016	159	26331	3	3	2	2	0.37	electron transfer flavoprotein subunit beta [Pseudomonas fluorescens]
gi|500262830	292	31607	7	7	5	5	0.94	electron transfer flavoprotein subunit beta [Pseudomonas stutzeri]
gi|544785039	304	31642	5	5	3	3	0.49	electron transfer flavoprotein subunit beta [Pseudomonas stutzeri]
gi|573001897	156	26400	3	3	2	2	0.37	electron transfer flavoprotein, beta subunit [Pseudomonas cichorii JBC1]
gi|655598440	250	26379	4	4	3	3	0.61	electron transporter RnfB [Pseudomonas vranovensis]
gi|494059390	61	78139	1	1	1	1	0.06	elongation factor G [Actinobaculum massiliense]
gi|496015840	97	77497	3	3	2	2	0.12	elongation factor G [Alcanivorax pacificus]
gi|653268772	384	77466	11	11	8	8	0.55	elongation factor G [Curtobacterium sp. UNCCL17]
gi|654492465	93	78294	3	3	2	2	0.11	elongation factor G [Halomonas halodenitrificans]
gi|670486576	65	77115	1	1	1	1	0.06	elongation factor G [Methylomarinum vadi]
gi|670486576	94	77115	2	2	2	2	0.12	elongation factor G [Methylomarinum vadi]
gi|674643670	293	77250	9	9	6	6	0.39	elongation factor G [Pseudomonas sp. 12M76_air]
gi|739161548	439	77471	10	10	7	7	0.55	elongation factor G [Pseudomonas sp. 20_BN]
gi|495843027	346	77723	10	10	6	6	0.39	elongation factor G [Pseudomonas sp. Chol1]
gi|695875049	511	77881	13	13	6	6	0.46	elongation factor G [Pseudomonas sp. HMP271]
gi|489374081	350	77641	8	8	5	5	0.39	elongation factor G [Pseudomonas stutzeri]
WP_003293020.1	260	78123	2	2	1	1	0.06	elongation factor G [Pseudomonas stutzeri]
gi|502031223	202	21667	5	5	2	2	0.47	elongation factor P [Azotobacter vinelandii]
gi|551286618	82	20231	2	2	2	2	0.51	elongation factor P [Curtobacterium sp. B18]
gi|654787784	70	21250	1	1	1	1	0.22	elongation factor P [Pseudomonas azotifigens]
gi|545320102	48	30098	1	1	1	1	0.15	elongation factor Ts [Actinomadura madurae]
gi|516654802	63	30335	2	2	1	1	0.15	elongation factor Ts [Corynebacterium ulceribovis]
gi|516499799	1029	28963	32	32	9	9	3.90	elongation factor Ts [Curtobacterium flaccumfaciens]
gi|631778106	667	30566	21	21	6	6	1.61	Elongation factor Ts [Pseudomonas knackmussii B13]
gi|653575531	627	30744	27	27	7	7	1.98	elongation factor Ts [Pseudomonas sp. RL]
gi|146281912	48	30581	1	1	1	1	0.15	elongation factor Ts [Pseudomonas stutzeri A1501]
gi|504666549	142	30810	6	6	4	4	0.72	elongation factor Ts [Pseudomonas stutzeri]
WP_003290734.1	1707	30594	40	40	1	1	0.15	elongation factor Ts [Pseudomonas stutzeri]
gi|663662819	145	44195	10	10	3	3	0.33	elongation factor Tu [Actinocatenispora sera]
gi|503571184	302	43860	13	13	4	4	0.62	elongation factor Tu [Amycolicicoccus subflavus]
gi|651374747	341	44142	9	9	3	3	0.33	elongation factor Tu [Caldanaerobius polysaccharolyticus]
gi|504707886	234	44090	9	9	4	4	0.61	elongation factor Tu [Candidatus Portiera aleyrodidarum]
gi|495568042	447	44588	16	16	6	6	0.93	elongation factor Tu [Congregibacter litoralis]
gi|743691245	432	43151	18	18	5	5	0.79	elongation factor Tu [Coxiella endosymbiont of Amblyomma americanum]
gi|516497094	1554	43509	40	40	11	11	2.87	elongation factor Tu [Curtobacterium flaccumfaciens]
gi|551286781	1182	43445	35	35	9	9	1.90	elongation factor Tu [Curtobacterium sp. B18]
gi|653268771	407	43550	13	13	9	9	1.63	elongation factor Tu [Curtobacterium sp. UNCCL17]
gi|654518886	319	43448	16	16	3	3	0.47	elongation factor Tu [delta proteobacterium JGI 0002000-E07]
gi|654518886	160	43448	4	4	3	3	0.34	elongation factor Tu [delta proteobacterium JGI 0002000-E07]
gi|551198794	846	43329	16	16	3	3	0.48	elongation factor Tu [Flavobacterium antarcticum]
gi|494437660	228	44932	9	9	8	8	1.11	elongation factor Tu [gamma proteobacterium HTCC2207]
gi|654851806	460	44216	16	16	6	6	0.95	elongation factor Tu [Oceanospirillum maris]
gi|545466127	1129	43685	44	44	12	12	3.23	elongation factor Tu [Pseudomonas alcaligenes]
gi|545466127	662	43685	16	16	11	11	1.88	elongation factor Tu [Pseudomonas alcaligenes]
gi|516271659	2338	43867	72	72	16	16	7.26	elongation factor Tu [Pseudomonas alcaliphila]
gi|516271659	1228	43867	27	27	16	16	4.62	elongation factor Tu [Pseudomonas alcaliphila]
gi|492085674	192	43452	7	7	3	3	0.34	elongation factor Tu [Pseudomonas amygdali]
gi|492085674	149	43452	4	4	3	3	0.34	elongation factor Tu [Pseudomonas amygdali]
gi|594026139	793	43690	17	17	9	9	1.62	elongation factor Tu [Pseudomonas stutzeri]
gi|495310216	405	42986	17	17	4	4	0.80	elongation factor Tu [Rhodobacterales bacterium HTCC2255]
gi|495310216	135	42986	5	5	4	4	0.48	elongation factor Tu [Rhodobacterales bacterium HTCC2255]
gi|692116569	469	43021	15	15	5	5	0.80	elongation factor Tu [Rickettsia aeschlimannii]
gi|670522991	232	43829	18	18	4	4	0.62	elongation factor Tu [Sciscionella sp. SE31]
gi|495905877	170	44764	7	7	3	3	0.33	elongation factor Tu [Thermus sp. RL]
gi|504559047	443	43180	19	19	4	4	0.48	elongation factor Tu [Tistrella mobilis]
gi|491316665	83	43265	4	4	3	3	0.34	elongation factor Tu [Yersinia enterocolitica]
gi|691117979	84	19902	2	2	2	2	0.52	elongation factor Tu, partial [Acinetobacter baumannii]
gi|737327366	482	42194	14	14	3	3	0.49	elongation factor Tu, partial [Clostridium sp. HMP27]
gi|737327366	135	42194	5	5	3	3	0.35	elongation factor Tu, partial [Clostridium sp. HMP27]
gi|148082	73	5658	2	2	2	2	3.06	elongation factor Tu, partial [Escherichia coli]
gi|550789337	88	3025	2	2	2	2	11.22	elongation factor Tu, partial [Marinobacter sp. EVN1]
SFK12647.1	93	25504	1	1	1	1	0.18	elongation factor Tu, partial [Pseudomonas kunmingensis]
gi|536744583	133	41768	5	5	4	4	0.50	elongation factor Tu, partial [Vibrio coralliilyticus OCN008]
PLX88946.1	54	26668	1	1	1	1	0.17	endonuclease [Desulfuromonas sp.]
PLX88946.1	59	26668	1	1	1	1	0.17	endonuclease [Desulfuromonas sp.]
gi|146280853	66	13340	1	1	1	1	0.36	endoribonuclease [Pseudomonas stutzeri A1501]
gi|504667214	221	13380	5	5	3	3	1.51	endoribonuclease [Pseudomonas stutzeri]
gi|489391328	150	13340	3	3	3	3	1.53	endoribonuclease [Pseudomonas stutzeri]
gi|551283032	68	13257	1	1	1	1	0.37	endoribonuclease L-PSP [Curtobacterium sp. B8]
WP_062481246.1	53	62882	1	1	1	1	0.07	energy-dependent translational throttle protein EttA [Lacimicrobium alkaliphilum]
RCL01275.1	5647	46092	80	80	1	1	0.10	enolase [Candidatus Tokpelaia sp. JSC085]
gi|516498306	1690	45217	63	63	11	11	1.79	enolase [Curtobacterium flaccumfaciens]
gi|516498306	207	45217	5	5	4	4	0.45	enolase [Curtobacterium flaccumfaciens]
gi|551286096	1419	45078	34	34	10	10	1.54	enolase [Curtobacterium sp. B18]
gi|489384054	580	45124	21	21	7	7	1.11	enolase [Pseudomonas stutzeri]
gi|489384054	231	45124	5	5	4	4	0.45	enolase [Pseudomonas stutzeri]
gi|740875604	117	45317	5	5	2	2	0.20	enolase [Sphingomonas taxi]
gi|730292664	843	37519	25	25	6	6	1.19	enolase, partial [Pseudomonas aeruginosa]
gi|730292664	344	37519	7	7	3	3	0.40	enolase, partial [Pseudomonas aeruginosa]
gi|28870876	67	28041	1	1	1	1	0.16	enoyl-(acyl-carrier-protein) reductase [Pseudomonas syringae pv. tomato str. DC3000]
gi|500262504	146	28176	4	4	4	4	0.81	enoyl-ACP reductase [Pseudomonas stutzeri]
gi|739180253	143	28016	4	4	2	2	0.35	enoyl-CoA hydratase [Pseudomonas sp. BAY1663]
gi|495844247	88	28146	2	2	2	2	0.35	enoyl-CoA hydratase [Pseudomonas sp. Chol1]
gi|489381059	144	27968	2	2	2	2	0.35	enoyl-CoA hydratase [Pseudomonas stutzeri]
gi|438854	47	112845	1	1	1	1	0.04	envD homologue; ORFB [Pseudomonas aeruginosa]
PZO56758.1	101	44465	2	2	1	1	0.10	epoxyalkane--coenzyme M transferase [Leifsonia xyli]
WP_047576143.1	25	117098	1	1	1	1	0.04	error-prone DNA polymerase [Pseudomonas syringae]
WP_066124800.1	31	105728	1	1	1	1	0.04	excinuclease ABC subunit UvrA [Bordetella ansorpii]
WP_051144881.1	20	70850	1	1	1	1	0.06	excinuclease ABC subunit UvrC [Thiomicrorhabdus sp. Kp2]
gi|327492067	59	86158	1	1	1	1	0.05	excinuclease ABC, B subunit [Atopobium vaginae DSM 15829]
gi|323529504	47	30730	2	2	2	2	0.31	exodeoxyribonuclease III Xth [Burkholderia sp. CCGE1001]
gi|431789170	66	97070	1	1	1	1	0.04	Exonuclease SbcC [Yersinia enterocolitica IP 10393]
gi|502483314	57	37367	1	1	1	1	0.12	exopolyphosphatase [Cryptobacterium curtum]
gi|16329485	49	83635	1	1	1	1	0.05	exopolysaccharide export protein [Synechocystis sp. PCC 6803]
gi|504666886	164	95069	6	6	5	5	0.25	exoribonuclease R [Pseudomonas stutzeri]
WP_078756725.1	62	38145	3	3	1	1	0.12	extracellular solute-binding protein [Lysobacter spongiicola]
gi|557306393	506	36885	12	12	3	3	0.58	extracellular solute-binding protein [Pseudomonas sp. VLB120]
RCL55237.1	2538	36539	58	58	6	6	1.00	extracellular solute-binding protein [Pseudomonas sp.]
gi|379067178	69	33262	2	2	2	2	0.29	extracellular solute-binding protein [Pseudomonas stutzeri ATCC 14405 = CCUG 16156]
gi|339492370	180	40375	12	12	8	8	1.30	extracellular solute-binding protein [Pseudomonas stutzeri ATCC 17588 = LMG 11199]
gi|489392413	216	40251	7	7	5	5	0.68	extracellular solute-binding protein [Pseudomonas stutzeri]
RMO33182.1	439	34180	8	8	1	1	0.13	Extracellular solute-binding protein [Pseudomonas syringae pv. pisi]
gi|489378134	39	31239	1	1	1	1	0.14	F0F1 ATP synthase subunit A [Pseudomonas stutzeri]
PJA46537.1	60	54331	1	1	1	1	0.08	F0F1 ATP synthase subunit alpha [Candidatus Uhrbacteria bacterium CG_4_9_14_3_um_filter_41_35]
gi|551285051	293	58545	8	8	4	4	0.43	F0F1 ATP synthase subunit alpha [Curtobacterium sp. B8]
gi|518447525	139	58965	3	3	3	3	0.24	F0F1 ATP synthase subunit alpha [Pseudoclavibacter faecalis]
gi|489378129	348	55509	10	10	8	8	0.84	F0F1 ATP synthase subunit alpha [Pseudomonas stutzeri]
gi|489384260	130	17237	3	3	3	3	1.06	F0F1 ATP synthase subunit B [Pseudomonas stutzeri]
gi|502038265	257	49675	11	11	9	9	1.14	F0F1 ATP synthase subunit beta [Azotobacter vinelandii]
gi|551347651	174	49791	5	5	5	5	0.53	F0F1 ATP synthase subunit beta [Pseudomonas caeni]
gi|699965026	157	49440	8	8	7	7	0.82	F0F1 ATP synthase subunit beta [Pseudomonas sp. MT-1]
gi|699965026	493	49440	11	11	8	8	0.98	F0F1 ATP synthase subunit beta [Pseudomonas sp. MT-1]
gi|489378130	116	19286	2	2	1	1	0.24	F0F1 ATP synthase subunit delta [Pseudomonas stutzeri]
gi|489378125	137	15044	2	2	2	2	0.73	F0F1 ATP synthase subunit epsilon [Pseudomonas stutzeri]
gi|489378125	89	15044	2	2	2	2	0.73	F0F1 ATP synthase subunit epsilon [Pseudomonas stutzeri]
gi|330898625	51	13835	1	1	1	1	0.35	F0F1 ATP synthase subunit gamma, partial [Pseudomonas syringae pv. japonica str. M301072]
gi|653267463	166	50936	2	2	2	2	0.18	F420-dependent methylene-tetrahydromethanopterin reductase [Curtobacterium sp. UNCCL17]
gi|489535040	34	49677	1	1	1	1	0.09	FAD linked oxidase domain-containing protein [Pseudomonas sp. Lz4W]
WP_052963057.1	34	48575	1	1	1	1	0.09	FAD-binding oxidoreductase [Pseudomonas syringae]
WP_052963057.1	38	48575	1	1	1	1	0.09	FAD-binding oxidoreductase [Pseudomonas syringae]
gi|502880830	115	64831	1	1	1	1	0.07	FAD-dependent oxidoreductase [Cellulomonas flavigena]
gi|516500019	38	63114	1	1	1	1	0.07	FAD-dependent oxidoreductase [Curtobacterium flaccumfaciens]
gi|515769023	52	50284	1	1	1	1	0.09	FAD-dependent pyridine nucleotide-disulfide oxidoreductase [Microbacterium barkeri]
gi|488723564	32	49559	1	1	1	1	0.09	FAD-dependent pyridine nucleotide-disulfide oxidoreductase [Planctomyces maris]
gi|551287933	108	26769	1	1	1	1	0.17	FAD-dependent pyridine nucleotide-disulfide oxidoreductase, partial [Curtobacterium sp. B18]
gi|494062865	86	31638	1	1	1	1	0.14	farnesyl-diphosphate synthase [Roseomonas cervicalis]
WP_052965323.1	29	61042	1	1	1	1	0.07	fatty acid--CoA ligase [Pseudomonas syringae]
gi|489374573	78	56166	1	1	1	1	0.08	Fe transport outer membrane receptor protein, partial [Pseudomonas stutzeri]
gi|489374573	297	56166	8	8	4	4	0.35	Fe transport outer membrane receptor protein, partial [Pseudomonas stutzeri]
gi|505088091	243	36318	7	7	6	6	1.00	Fe3+ ABC transporter substrate-binding protein [Pseudomonas stutzeri]
gi|494588975	50	31466	1	1	1	1	0.14	ferredoxin--NADP reductase [Bartonella rattimassiliensis]
gi|504666567	167	29215	5	5	3	3	0.78	ferredoxin--NADP reductase [Pseudomonas stutzeri]
gi|695670326	60	29189	2	2	2	2	0.33	ferredoxin-NADP reductase [Pseudomonas syringae]
gi|110680168	57	31541	2	2	2	2	0.30	ferredoxin--NADP reductase [Roseobacter denitrificans OCh 114]
gi|501682749	59	29358	1	1	1	1	0.15	ferredoxin--NADP reductase Fpr [Pseudomonas protegens CHA0]
gi|505450009	100	29358	1	1	1	1	0.15	ferredoxin--NADP reductase Fpr [Pseudomonas protegens]
gi|490555114	104	29099	3	3	2	2	0.33	Ferredoxin--NADP(+) reductase [Pseudomonas pseudoalcaligenes]
gi|490555114	80	29099	2	2	2	2	0.33	Ferredoxin--NADP(+) reductase [Pseudomonas pseudoalcaligenes]
gi|494831241	64	33609	1	1	1	1	0.13	ferric reductase [Methylobacterium sp. GXF4]
gi|472324561	96	86462	2	2	1	1	0.05	ferric vibrioferrin receptor [Pseudomonas denitrificans ATCC 13867]
gi|505289035	76	86462	1	1	1	1	0.05	ferric vibrioferrin receptor [Pseudomonas denitrificans]
gi|505289035	105	86462	3	3	2	2	0.10	ferric vibrioferrin receptor [Pseudomonas denitrificans]
gi|699967754	802	77663	36	36	9	9	0.63	ferric vibrioferrin receptor [Pseudomonas sp. MT-1]
gi|699967754	5675	77663	150	150	29	29	3.84	ferric vibrioferrin receptor [Pseudomonas sp. MT-1]
gi|489383625	298	77762	9	9	7	7	0.54	ferric vibrioferrin receptor [Pseudomonas stutzeri]
gi|489383625	3606	77762	100	100	24	24	2.68	ferric vibrioferrin receptor [Pseudomonas stutzeri]
gi|489383625	445	77762	24	24	11	11	0.92	ferric vibrioferrin receptor [Pseudomonas stutzeri]
KJS29105.1	535	90847	16	16	5	5	0.26	ferrioxamine B receptor [Pseudomonas sp. BRH_c35]
gi|503750436	551	90980	14	14	12	12	0.75	ferrioxamine B receptor [Pseudomonas stutzeri]
gi|739174157	74	17388	2	2	2	2	0.61	ferritin [Pseudomonas sp. BAY1663]
gi|489373531	235	17458	6	6	4	4	1.59	ferritin [Pseudomonas stutzeri]
gi|497314375	92	18895	2	2	2	2	0.55	Ferritin Dps family protein [Pseudanabaena biceps]
gi|545636209	60	8211	2	2	1	1	0.64	ferrous iron transport protein A family protein [Oscillibacter]
gi|521991672	80	14061	3	3	2	2	0.80	FeS cluster assembly scaffold IscU [Lamprocystis purpurea]
gi|489381608	193	14074	5	5	4	4	2.23	FeS cluster assembly scaffold IscU [Pseudomonas stutzeri]
gi|494540518	65	29467	1	1	1	1	0.15	Fe-S oxidoreductase [Rhodopirellula baltica]
RMM45826.1	41	626647	2	2	1	1	0.01	Filamentous hemagglutinin, intein-containing [Pseudomonas syringae pv. aptata]
EPN62220.1	24	9693	1	1	1	1	0.53	filamentous hemagglutinin, intein-containing, partial [Pseudomonas syringae pv. actinidiae ICMP 19079]
gi|594026027	219	75564	6	6	6	6	0.40	fimbrial protein [Pseudomonas stutzeri]
gi|490961610	59	54622	1	1	1	1	0.08	Fis family transcriptional regulator [Peptoniphilus indolicus]
gi|495320021	97	53047	3	3	1	1	0.08	Fis family transcriptional regulator [Reinekea blandensis]
gi|495320021	77	53047	1	1	1	1	0.08	Fis family transcriptional regulator [Reinekea blandensis]
gi|495320021	58	53047	1	1	1	1	0.08	Fis family transcriptional regulator [Reinekea blandensis]
gi|28871042	91	26872	3	3	2	2	0.37	FKBP-type peptidyl-prolyl cis-trans isomerase [Pseudomonas syringae pv. tomato str. DC3000]
gi|489548972	73	25796	2	2	2	2	0.38	FKBP-type peptidyl-prolyl cis-trans isomerase fklB [Pseudomonas pseudoalcaligenes]
gi|494178902	58	29807	1	1	1	1	0.15	fkbp-type peptidyl-prolyl cis-trans isomerase fkpa [Enhydrobacter aerosaccus]
gi|494178902	108	29807	2	2	1	1	0.15	fkbp-type peptidyl-prolyl cis-trans isomerase fkpa [Enhydrobacter aerosaccus]
gi|489551960	139	16969	2	2	1	1	0.28	FKBP-type peptidyl-prolyl cis-trans isomerase SlyD [Pseudomonas pseudoalcaligenes]
gi|385811101	40	40232	1	1	1	1	0.11	flagellar biosynthetic protein FlhB [Ignavibacterium album JCM 16511]
gi|489382501	176	48473	4	4	3	3	0.30	flagellar motor protein MotA [Pseudomonas stutzeri]
gi|489382501	223	48473	5	5	5	5	0.54	flagellar motor protein MotA [Pseudomonas stutzeri]
gi|544787658	203	48969	3	3	3	3	0.29	flagellar motor protein MotA [Pseudomonas stutzeri]
gi|489375044	120	48488	4	4	4	4	0.42	flagellar motor protein MotA [Pseudomonas stutzeri]
gi|145988	58	48372	1	1	1	1	0.09	flagellar protein [Escherichia coli]
gi|146282917	90	14919	1	1	1	1	0.32	flagellar protein FliO [Pseudomonas stutzeri A1501]
gi|4760491	62	38860	2	2	2	2	0.24	flagellin [Pseudomonas putida]
gi|489395877	415	50723	20	20	7	7	0.79	flagellin type B [Pseudomonas stutzeri]
gi|431927625	134	40574	6	6	4	4	0.51	flagellin/flagellar hook associated protein [Pseudomonas stutzeri RCH2]
gi|508729894	62	87467	2	2	2	2	0.10	Flagellin-like protein [Oleispira antarctica RB-8]
gi|739498231	58	18361	1	1	1	1	0.25	flavodoxin [Amycolatopsis orientalis]
gi|398131768	66	28107	1	1	1	1	0.16	flavodoxin reductase family protein [Pseudomonas sp. GM21]
gi|472326875	66	40283	2	2	2	2	0.23	FMN oxidoreductase [Pseudomonas denitrificans ATCC 13867]
gi|551287631	56	19079	2	2	2	2	0.55	FMN reductase [Curtobacterium sp. B18]
CDD80690.1	82	14022	4	4	1	1	0.34	fMN-binding protein [Dialister sp. CAG:357]
gi|548434708	57	25567	1	1	1	1	0.18	FMN-dependent NADH-azoreductase [Halomonas sp. A3H3]
gi|602236455	120	42696	2	2	2	2	0.22	FMNH2-utilizing monooxygenase [Curtobacterium flaccumfaciens UCD-AKU]
gi|653268684	47	31688	1	1	1	1	0.14	formyltetrahydrofolate deformylase [Curtobacterium sp. UNCCL17]
gi|516498279	69	34798	3	3	2	2	0.27	fructose 1,6-bisphosphatase [Curtobacterium sp. UNCCL17]
gi|544804058	72	37283	1	1	1	1	0.12	fructose-1 6-bisphosphatase [Pseudomonas alcaligenes]
gi|544804058	53	37283	1	1	1	1	0.12	fructose-1 6-bisphosphatase [Pseudomonas alcaligenes]
gi|516498280	464	36571	9	9	3	3	0.58	fructose-bisphosphate aldolase [Curtobacterium flaccumfaciens]
gi|499499791	60	36250	1	1	1	1	0.12	fructose-bisphosphate aldolase [Leifsonia xyli]
gi|500264039	154	38611	4	4	4	4	0.55	fructose-bisphosphate aldolase [Pseudomonas stutzeri]
gi|735023340	44	48742	1	1	1	1	0.09	fumarate reductase/succinate dehydrogenase flavoprotein domain-containing protein [Novosphingobium sp. MBES04]
WP_050434775.1	233	198996	9	9	1	1	0.02	GAF domain-containing protein [Chondromyces crocatus]
RMP39480.1	41	25139	1	1	1	1	0.18	GAF domain-containing protein [Pseudomonas syringae pv. antirrhini]
gi|551284080	51	43844	2	2	1	1	0.10	gamma-glutamyl phosphate reductase [Curtobacterium sp. B8]
gi|489183763	78	42824	1	1	1	1	0.10	gamma-glutamyl phosphate reductase [Pseudomonas aeruginosa]
gi|489378457	49	45195	1	1	1	1	0.10	gamma-glutamyl phosphate reductase [Pseudomonas stutzeri]
gi|518170576	191	52900	7	7	4	4	0.37	gamma-glutamyl-gamma-aminobutyraldehyde dehydrogenase [Pseudomonas stutzeri]
gi|489375629	191	27149	2	2	1	1	0.17	gamma-glutamyl-gamma-aminobutyrate hydrolase [Pseudomonas stutzeri]
gi|518170598	125	16320	1	1	1	1	0.29	gamma-glutamyl-gamma-aminobutyrate hydrolase, partial [Pseudomonas stutzeri]
gi|518170598	60	16320	1	1	1	1	0.29	gamma-glutamyl-gamma-aminobutyrate hydrolase, partial [Pseudomonas stutzeri]
gi|655280540	57	51441	1	1	1	1	0.09	gamma-glutamylputrescine synthetase [Pseudomonas mosselii]
gi|589826731	153	30460	4	4	1	1	0.32	Gamma-glutamylputrescine synthetase PuuA [Nitrincola sp. AK23]
RMS23731.1	35	17855	2	2	1	1	0.26	GCN5-related N-acetyltransferase [Pseudomonas syringae pv. aceris]
gi|162452572	74	43383	1	1	1	1	0.10	general secretion pathway protein E [Sorangium cellulosum So ce56]
gi|501193910	67	43383	1	1	1	1	0.10	general secretion pathway protein E [Sorangium cellulosum]
PYD86856.1	48	41497	1	1	1	1	0.11	GGDEF domain-containing protein [Pseudomonas syringae pv. pisi]
gi|146280829	59	13555	2	2	2	2	0.84	glcG protein [Pseudomonas stutzeri A1501]
WP_052964767.1	28	60970	1	1	1	1	0.07	glucan biosynthesis protein D [Pseudomonas syringae]
gi|495358079	70	33427	1	1	1	1	0.13	glucokinase [Pseudomonas sp. GM80]
gi|495358079	62	33427	1	1	1	1	0.13	glucokinase [Pseudomonas sp. GM80]
RMM22825.1	40	33195	1	1	1	1	0.14	Gluconolactonase [Pseudomonas syringae pv. pisi]
gi|516498817	265	57348	12	12	10	10	1.08	glucose 6-phosphate dehydrogenase [Curtobacterium flaccumfaciens]
gi|551285075	146	44471	2	2	2	2	0.21	glucose-1-phosphate adenylyltransferase [Curtobacterium sp. B8]
gi|551284349	63	51709	1	1	1	1	0.08	glucose-6-phosphate 1-dehydrogenase [Curtobacterium sp. B8]
gi|489334588	125	54914	3	3	1	1	0.08	glucose-6-phosphate 1-dehydrogenase [Pseudomonas mendocina]
gi|653268040	696	62192	15	15	5	5	0.40	glucose-6-phosphate isomerase [Curtobacterium sp. UNCCL17]
gi|653267717	95	54957	4	4	3	3	0.26	glucose-6-phosphate isomerase [Curtobacterium sp. UNCCL17]
gi|653268040	140	62192	2	2	1	1	0.07	glucose-6-phosphate isomerase [Curtobacterium sp. UNCCL17]
gi|497628779	55	56453	3	3	2	2	0.16	glucose-6-phosphate isomerase [Saccharopolyspora erythraea]
gi|557262	118	45615	1	1	1	1	0.10	glutamate 1-semialdehyde 2,1-aminomutase [Pseudomonas aeruginosa PAO1]
gi|489373977	64	182395	1	1	1	1	0.02	glutamate dehydrogenase [Pseudomonas stutzeri]
gi|551342135	87	162246	4	4	3	3	0.08	glutamate synthase subunit alpha [Pseudomonas pelagia]
gi|146280956	81	162647	3	3	3	3	0.08	glutamate synthase subunit alpha [Pseudomonas stutzeri A1501]
gi|489376762	45	162528	1	1	1	1	0.03	glutamate synthase subunit alpha [Pseudomonas stutzeri]
gi|489376762	40	162528	1	1	1	1	0.03	glutamate synthase subunit alpha [Pseudomonas stutzeri]
gi|15600228	65	53098	1	1	1	1	0.08	glutamate synthase subunit beta [Pseudomonas aeruginosa PAO1]
gi|489378423	67	45425	3	3	3	3	0.32	glutamate-1-semialdehyde 2,1-aminomutase [Pseudomonas stutzeri]
gi|493387104	77	48305	1	1	1	1	0.09	glutamate-1-semialdehyde aminotransferase [Chlamydia psittaci]
gi|551285739	77	45856	1	1	1	1	0.10	glutamate-1-semialdehyde aminotransferase [Curtobacterium sp. B18]
WP_047569451.1	59	50306	1	1	1	1	0.09	glutamate--tRNA ligase [Mesorhizobium sp. F7]
gi|500038463	39	69088	1	1	1	1	0.06	glutamine amidotransferase [Acidothermus cellulolyticus]
gi|516497052	378	65526	8	8	3	3	0.38	glutamine amidotransferase [Curtobacterium flaccumfaciens]
gi|551282255	41	18817	1	1	1	1	0.25	glutamine amidotransferase [Curtobacterium sp. B8]
gi|516497639	668	53061	22	22	9	9	1.21	glutamine synthetase [Curtobacterium flaccumfaciens]
gi|516497634	175	49632	3	3	3	3	0.29	glutamine synthetase [Curtobacterium flaccumfaciens]
gi|516497639	88	53061	2	2	2	2	0.17	glutamine synthetase [Curtobacterium flaccumfaciens]
gi|696575673	205	53123	5	5	4	4	0.37	glutamine synthetase [Microbacterium profundi]
gi|495844670	336	51569	10	10	4	4	0.50	glutamine synthetase [Pseudomonas sp. Chol1]
gi|495172890	170	51249	5	5	2	2	0.18	glutamine synthetase [Pseudomonas sp. GM102]
gi|495172890	61	51249	1	1	1	1	0.09	glutamine synthetase [Pseudomonas sp. GM102]
gi|489375627	339	51658	10	10	4	4	0.39	glutamine synthetase [Pseudomonas stutzeri]
gi|489379993	174	51669	7	7	3	3	0.39	glutamine synthetase [Pseudomonas stutzeri]
gi|489379993	178	51669	5	5	5	5	0.50	glutamine synthetase [Pseudomonas stutzeri]
gi|489375627	90	51658	3	3	2	2	0.18	glutamine synthetase [Pseudomonas stutzeri]
gi|489379993	50	51669	1	1	1	1	0.09	glutamine synthetase [Pseudomonas stutzeri]
gi|330872418	120	49818	4	4	2	2	0.29	glutamine synthetase [Pseudomonas syringae pv. glycinea str. race 4]
gi|489263442	103	110083	1	1	1	1	0.04	glutamine-synthetase adenylyltransferase [Pseudomonas fluorescens]
gi|489378524	62	110967	1	1	1	1	0.04	glutamine-synthetase adenylyltransferase [Pseudomonas stutzeri]
gi|516498561	219	53518	4	4	3	3	0.27	glutamyl-tRNA amidotransferase subunit A [Curtobacterium flaccumfaciens]
gi|517847930	70	10791	1	1	1	1	0.46	glutamyl-tRNA amidotransferase subunit C [Halomonas lutea]
gi|517847930	58	10791	1	1	1	1	0.46	glutamyl-tRNA amidotransferase subunit C [Halomonas lutea]
gi|499524110	119	54264	3	3	2	2	0.17	glutamyl-tRNA synthetase [Nocardia farcinica]
gi|665908270	102	37190	2	2	2	2	0.25	glutamyl-tRNA synthetase, partial [Curtobacterium sp. B8]
EPN56872.1	32	17990	2	2	1	1	0.26	glutathione peroxidase, partial [Pseudomonas syringae pv. actinidiae ICMP 18807]
gi|500264253	85	31247	1	1	1	1	0.14	glutathione S-transferase [Pseudomonas stutzeri]
gi|489396646	56	35636	1	1	1	1	0.13	glutathione synthetase [Pseudomonas stutzeri]
WP_009803791.1	59	42902	8	8	1	1	0.10	glutathione-dependent formaldehyde dehydrogenase [Pseudooceanicola batsensis]
WP_014852825.1	718	49584	15	15	3	3	0.29	glutathione-disulfide reductase [Pseudomonas stutzeri]
WP_038660220.1	146	49367	4	4	2	2	0.19	glutathione-disulfide reductase [Pseudomonas stutzeri]
WP_027902688.1	331	49731	6	6	2	2	0.19	glutathione-disulfide reductase [Pseudomonas syringae]
gi|145569605	72	14001	1	1	1	1	0.34	Glu-tRNA(Gln) amidotransferase subunit C [Pseudomonas stutzeri A1501]
WP_047572007.1	85	37942	6	6	1	1	0.12	GlxA family transcriptional regulator [Pseudomonas syringae]
SBN63587.1	286	35553	9	9	1	1	0.13	glyceraldehyde 3-phosphate dehydrogenase [Curtobacterium sp. 9128]
gi|430853	63	36355	3	3	1	1	0.12	glyceraldehyde 3-phosphate dehydrogenase [Pseudomonas aeruginosa PAO1]
gi|430853	73	36355	3	3	2	2	0.26	glyceraldehyde 3-phosphate dehydrogenase [Pseudomonas aeruginosa PAO1]
CCZ21721.1	104	36302	4	4	2	2	0.26	glyceraldehyde-3-phosphate dehydrogenase [Acetobacter sp. CAG:977]
gi|651234357	58	35717	1	1	1	1	0.12	glyceraldehyde-3-phosphate dehydrogenase [Agrococcus lahaulensis]
gi|551267873	166	35983	11	11	5	5	0.79	glyceraldehyde-3-phosphate dehydrogenase [Agromyces italicus]
gi|516498810	1455	35595	55	55	11	11	3.63	glyceraldehyde-3-phosphate dehydrogenase [Curtobacterium flaccumfaciens]
gi|516498810	152	35595	3	3	3	3	0.42	glyceraldehyde-3-phosphate dehydrogenase [Curtobacterium flaccumfaciens]
gi|663427931	66	35261	2	2	2	2	0.27	glyceraldehyde-3-phosphate dehydrogenase [Streptomyces sp. NRRL F-5065]
gi|3170587	53	50074	1	1	1	1	0.09	glyceraldehyde-3-phosphate dehydrogenase homolog [Streptomyces roseofulvus]
gi|551288287	1084	32216	34	34	9	9	3.19	glyceraldehyde-3-phosphate dehydrogenase, partial [Curtobacterium sp. B18]
gi|551288287	140	32216	3	3	3	3	0.48	glyceraldehyde-3-phosphate dehydrogenase, partial [Curtobacterium sp. B18]
WP_047573279.1	45	38955	4	4	1	1	0.11	glycerate kinase [Pseudomonas syringae]
gi|653268640	89	39777	1	1	1	1	0.11	glycerol dehydrogenase [Curtobacterium sp. UNCCL17]
gi|602242717	174	68435	3	3	2	2	0.13	glycerol-3-phosphate dehydrogenase [Curtobacterium flaccumfaciens UCD-AKU]
gi|331698319	58	51918	1	1	1	1	0.08	glycerol-3-phosphate dehydrogenase [Pseudonocardia dioxanivorans CB1190]
gi|489376121	145	39451	4	4	3	3	0.38	glycine cleavage system aminomethyltransferase T [Pseudomonas stutzeri]
gi|551285967	108	13236	1	1	1	1	0.37	glycine cleavage system protein H [Curtobacterium sp. B18]
gi|551285966	95	38572	3	3	3	3	0.39	glycine cleavage system protein T [Curtobacterium sp. B18]
gi|551259726	37	37776	1	1	1	1	0.12	glycine cleavage system protein T, partial [Microbacterium sp. B19]
gi|594029284	66	104883	1	1	1	1	0.04	glycine dehydrogenase [Pseudomonas stutzeri]
WP_052966959.1	94	15785	2	2	1	1	0.30	glycine zipper 2TM domain-containing protein [Pseudomonas syringae]
gi|493774326	36	22646	1	1	1	1	0.20	glycine/betaine ABC transporter permease [Collinsella intestinalis]
gi|516498244	167	52413	4	4	3	3	0.27	glycine-tRNA synthetase subunit beta [Curtobacterium flaccumfaciens]
gi|737633813	67	39625	1	1	1	1	0.11	glycolate oxidase [Hylemonella gracilis]
WP_032629314.1	145	92229	6	6	1	1	0.05	glycoside hydrolase family 31 protein [Pseudomonas syringae]
gi|489086787	55	73556	2	2	1	1	0.06	glycosyl hydrolase, family 31 domain protein [Leptospira weilii]
gi|501640066	62	43209	1	1	1	1	0.10	glycosyl transferase [Desulfatibacillum alkenivorans]
gi|495605886	53	77173	1	1	1	1	0.06	glycosyl transferase [Maritimibacter alkaliphilus]
gi|654580948	61	43285	1	1	1	1	0.10	glycosyl transferase family 1 [Cellulomonas sp. URHD0024]
WP_051350079.1	57	31585	1	1	1	1	0.14	glycosyltransferase [Dyadobacter alkalitolerans]
AON56562.1	54	36942	1	1	1	1	0.12	Glycosyltransferase [Herbaspirillum seropedicae]
WP_005665841.1	18	84774	1	1	1	1	0.05	glycosyltransferase [Massilia timonae]
WP_050507314.1	36	59519	1	1	1	1	0.07	glycosyltransferase [Pseudomonas syringae]
WP_121731524.1	64	41553	6	6	1	1	0.11	glycosyltransferase family 1 protein [Pseudomonas prosekii]
gi|495844508	59	74949	2	2	2	2	0.12	glycyl-tRNA synthetase [Pseudomonas sp. Chol1]
gi|518170060	95	15763	2	2	1	1	0.30	glyoxalase [Pseudomonas stutzeri]
gi|392716301	80	60168	1	1	1	1	0.07	GMP synthase (glutamine-hydrolyzing) [Ralstonia sp. PBA]
gi|539397220	83	56768	2	2	2	2	0.16	GMP synthase [Agrococcus pavilionensis]
gi|737133753	38	56253	1	1	1	1	0.08	GMP synthase [Corynebacterium freneyi]
gi|499500039	82	53776	2	2	2	2	0.17	GMP synthase [Leifsonia xyli]
gi|516271192	76	58195	5	5	4	4	0.34	GMP synthase [Pseudomonas alcaliphila]
gi|146283337	76	58304	5	5	4	4	0.34	GMP synthase [Pseudomonas stutzeri A1501]
gi|489391581	88	58674	4	4	3	3	0.24	GMP synthase [Pseudomonas stutzeri]
WP_108446877.1	40	92156	1	1	1	1	0.05	GNAT family N-acetyltransferase [Halomonas denitrificans]
WP_005663958.1	151	17560	9	9	1	1	0.27	GNAT family N-acetyltransferase [Massilia timonae]
gi|651355958	69	24892	1	1	1	1	0.18	GntR family transcriptional regulator [Amycolatopsis balhimycina]
AQV97258.1	72	23356	4	4	1	1	0.20	GntR family transcriptional regulator [Cupriavidus necator]
gi|602243191	540	23666	10	10	2	2	0.70	GntR family transcriptional regulator [Curtobacterium flaccumfaciens UCD-AKU]
gi|602241607	136	24139	3	3	2	2	0.41	GntR family transcriptional regulator [Curtobacterium flaccumfaciens UCD-AKU]
gi|602243191	56	23666	1	1	1	1	0.19	GntR family transcriptional regulator [Curtobacterium flaccumfaciens UCD-AKU]
gi|387968745	61	29379	1	1	1	1	0.15	GntR family transcriptional regulator [Pseudomonas stutzeri TS44]
gi|663351367	43	31193	1	1	1	1	0.14	GntR family transcriptional regulator [Streptomyces scopuliridis]
gi|269913111	155	33641	7	7	3	3	1.11	GroEL protein [Gluconacetobacter azotocaptans]
gi|551286322	60	21013	1	1	1	1	0.22	GTP cyclohydrolase [Curtobacterium sp. B18]
gi|384396858	133	47641	2	2	2	2	0.19	GTP-binding protein Der [Pseudomonas aeruginosa PADK2_CF510]
gi|516498621	68	70410	2	2	2	2	0.13	GTP-binding protein TypA [Curtobacterium flaccumfaciens]
gi|262259177	74	39750	1	1	1	1	0.11	GTP-binding protein YchF [Acinetobacter calcoaceticus RUH2202]
gi|516498651	75	38205	4	4	3	3	0.39	GTP-binding protein YchF [Curtobacterium flaccumfaciens]
gi|602237714	49	39581	1	1	1	1	0.11	haloacid dehalogenase [Curtobacterium flaccumfaciens UCD-AKU]
gi|489387247	98	56654	1	1	1	1	0.08	HAMP domain-containing protein [Pseudomonas stutzeri]
gi|69953822	76	31310	3	3	1	1	0.14	HD domain protein [Thermotoga sp. RQ2]
gi|518169809	57	56323	1	1	1	1	0.08	HDOD domain-containing protein [Pseudomonas stutzeri]
gi|589060598	460	32347	15	15	3	3	1.18	heat shock protein 60, partial [Acetobacter estunensis]
gi|523509752	166	15289	7	7	2	2	0.72	heat shock protein 65, partial [uncultured Mycobacterium sp.]
gi|523509934	593	15465	13	13	1	1	0.31	heat shock protein 65, partial [uncultured Mycobacterium sp.]
gi|489282403	55	71361	1	1	1	1	0.06	heat shock protein 90 [Pseudomonas fluorescens]
gi|727238691	50	71597	1	1	1	1	0.06	heat shock protein 90 [Pseudomonas sp. WCS358]
gi|146283646	59	20870	1	1	1	1	0.22	heat shock protein GrpE [Pseudomonas stutzeri A1501]
gi|145568945	55	18178	1	1	1	1	0.26	heat shock protein HslV [Pseudomonas stutzeri A1501]
gi|33578040	92	42417	2	2	2	2	0.22	heat shock protein, partial [Pseudomonas stutzeri A15]
gi|15598322	47	16573	1	1	1	1	0.28	heat-shock protein IbpA [Pseudomonas aeruginosa PAO1]
AHG42258.1	23	102950	1	1	1	1	0.04	helicase [Pseudomonas syringae CC1557]
gi|488783988	27	85021	1	1	1	1	0.05	helicase, putative [Microscilla marina]
gi|502035971	233	61378	8	8	5	5	0.41	heme ABC transporter ATP-binding protein [Azotobacter vinelandii]
WP_034294219.1	143	14077	4	4	1	1	0.34	heme-binding protein [Herbaspirillum sp. RV1423]
gi|495401228	59	43925	1	1	1	1	0.10	hemolysin D [Phyllobacterium sp. YR531]
gi|489333121	72	40563	1	1	1	1	0.11	hemolysin D [Pseudomonas mendocina]
gi|491605912	59	38765	1	1	1	1	0.11	hemolysin D [Vibrio parahaemolyticus]
gi|296136291	57	44933	1	1	1	1	0.10	HemY domain-containing protein [Thiomonas intermedia K12]
gi|739159745	49	50463	1	1	1	1	0.09	heptose 1-phosphate adenyltransferase [Pseudomonas sp. 20_BN]
gi|739159745	59	50463	1	1	1	1	0.09	heptose 1-phosphate adenyltransferase [Pseudomonas sp. 20_BN]
gi|330899895	54	43972	1	1	1	1	0.10	HflK [Pseudomonas syringae pv. japonica str. M301072]
WP_101971168.1	61	39520	1	1	1	1	0.11	high-affinity branched-chain amino acid ABC transporter substrate-binding protein LivK [Klebsiella pneumoniae]
gi|501111032	65	68522	1	1	1	1	0.06	histidine kinase [Alkaliphilus oremlandii]
gi|490649453	66	61025	1	1	1	1	0.07	histidine kinase [Geobacter metallireducens]
gi|639057366	49	222585	1	1	1	1	0.02	histidine kinase [Marinimicrobium sp. LS-A18]
gi|495516278	62	44322	1	1	1	1	0.10	histidine kinase [Pedobacter sp. BAL39]
gi|489382351	57	16031	1	1	1	1	0.30	histidine kinase [Pseudomonas stutzeri]
RML37756.1	39	58303	3	3	1	1	0.08	Histidine kinase, HAMP region: chemotaxis sensory transducer [Pseudomonas syringae pv. atrofaciens]
gi|502903770	76	45827	1	1	1	1	0.10	histidinol dehydrogenase [Segniliparus rotundus]
gi|15599643	46	38769	2	2	2	2	0.24	histidinol-phosphate aminotransferase [Pseudomonas aeruginosa PAO1]
gi|551286097	75	44952	1	1	1	1	0.10	histidyl-tRNA synthetase [Curtobacterium sp. B18]
gi|320322920	61	46885	1	1	1	1	0.09	histidyl-tRNA synthetase [Pseudomonas syringae pv. glycinea str. B076]
gi|518171143	75	12860	1	1	1	1	0.38	HIT family hydrolase [Pseudomonas stutzeri]
WP_059712785.1	125	33615	8	8	1	1	0.13	HlyD family efflux transporter periplasmic adaptor subunit [Burkholderia ubonensis]
PIE41564.1	58	37086	1	1	1	1	0.12	HlyD family secretion protein [Gammaproteobacteria bacterium]
gi|489380468	126	14277	5	5	4	4	2.17	H-NS histone [Pseudomonas stutzeri]
gi|489380468	55	14277	1	1	1	1	0.33	H-NS histone [Pseudomonas stutzeri]
gi|567387387	43	36098	1	1	1	1	0.12	homoserine kinase [Sphingobium sp. C100]
gi|551285674	51	27336	2	2	2	2	0.36	homoserine O-acetyltransferase, partial [Curtobacterium sp. B18]
gi|446914768	45	331231	1	1	1	1	0.01	Host specificity protein J, partial [Acinetobacter sp. NCTC 10304]
gi|489380038	75	32836	1	1	1	1	0.14	Hsp33 chaperonin [Pseudomonas stutzeri]
gi|2529212	111	71488	3	3	3	3	0.19	Hsp70 [Ralstonia metallidurans CH34]
gi|397688585	178	9738	6	6	4	4	4.31	HU family DNA-binding protein [Pseudomonas stutzeri DSM 10701]
WP_032625921.1	182	71402	6	6	1	1	0.06	hybrid sensor histidine kinase/response regulator [Pseudomonas syringae]
gi|736491289	60	43898	1	1	1	1	0.10	hydrolase [Actinomyces sp. S4-C9]
gi|703198087	62	63182	1	1	1	1	0.07	hydrolase [Metascardovia criceti]
gi|517055051	58	31967	1	1	1	1	0.14	hydrolase [Rhizobium leguminosarum]
gi|504848902	61	30910	1	1	1	1	0.15	hydrolase [Streptomyces venezuelae]
gi|490760830	58	112202	1	1	1	1	0.04	hydrophobe/amphiphile efflux-1 (HAE1) family transporter [Caulobacter vibrioides]
gi|490760830	124	112202	1	1	1	1	0.04	hydrophobe/amphiphile efflux-1 (HAE1) family transporter [Caulobacter vibrioides]
gi|602238890	166	26709	2	2	1	1	0.17	hydroxyethylthiazole kinase [Curtobacterium flaccumfaciens UCD-AKU]
gi|490710588	78	28298	1	1	1	1	0.16	hypothetical protein [Acetonema longum]
gi|651233136	57	66010	1	1	1	1	0.07	hypothetical protein [Agrococcus lahaulensis]
gi|544884488	55	135930	1	1	1	1	0.03	hypothetical protein [Alicyclobacillus acidoterrestris]
gi|496706467	59	42912	1	1	1	1	0.10	hypothetical protein [Alloprevotella rava]
gi|496706467	62	42912	2	2	1	1	0.10	hypothetical protein [Alloprevotella rava]
gi|516568584	52	54694	1	1	1	1	0.08	hypothetical protein [alpha proteobacterium SCGC AAA027-C06]
gi|522121646	74	21765	1	1	1	1	0.21	hypothetical protein [Amycolatopsis alba]
gi|522121646	67	21765	1	1	1	1	0.21	hypothetical protein [Amycolatopsis alba]
gi|515520544	61	178857	1	1	1	1	0.02	hypothetical protein [Anabaena sp. PCC 7108]
gi|499740059	59	110140	1	1	1	1	0.04	hypothetical protein [Anaeromyxobacter dehalogenans]
WP_073567323.1	144	134278	11	11	1	1	0.03	hypothetical protein [Archangium sp. Cb G35]
gi|507019505	59	32741	1	1	1	1	0.14	hypothetical protein [Bacillus cereus]
gi|507022812	56	5492	1	1	1	1	1.07	hypothetical protein [Bacillus cereus]
gi|651536353	71	37518	1	1	1	1	0.12	hypothetical protein [Bacillus sp. UNC41MFS5]
gi|651536353	63	37518	1	1	1	1	0.12	hypothetical protein [Bacillus sp. UNC41MFS5]
gi|651580138	66	60412	1	1	1	1	0.07	hypothetical protein [Bacillus sp. UNC438CL73TsuS30]
WP_048638011.1	62	35727	3	3	1	1	0.13	hypothetical protein [Brenneria goodwinii]
gi|492390853	56	84394	1	1	1	1	0.05	hypothetical protein [Brevibacillus agri]
gi|738003656	59	26300	1	1	1	1	0.17	hypothetical protein [Burkholderia grimmiae]
gi|495629788	62	31315	1	1	1	1	0.14	hypothetical protein [Burkholderia sp. SJ98]
gi|551035716	66	28192	1	1	1	1	0.16	hypothetical protein [Butyrivibrio sp. AE3009]
WP_106380078.1	58	17144	9	9	1	1	0.28	hypothetical protein [Caedimonas varicaedens]
gi|500265743	60	11504	1	1	1	1	0.43	hypothetical protein [Caldicellulosiruptor saccharolyticus]
WP_019488492.1	67	58273	7	7	1	1	0.08	hypothetical protein [Calothrix sp. PCC 7103]
gi|512709207	54	165910	1	1	1	1	0.03	hypothetical protein [Capnocytophaga sp. oral taxon 336]
gi|506274239	59	16621	1	1	1	1	0.28	hypothetical protein [Catenulispora acidiphila]
WP_111954725.1	56	37477	2	2	1	1	0.12	hypothetical protein [Chryseobacterium lathyri]
gi|500980651	37	21170	1	1	1	1	0.22	hypothetical protein [Clavibacter michiganensis]
gi|493358989	61	51396	1	1	1	1	0.09	hypothetical protein [Clostridiaceae bacterium L21-TH-D2]
gi|545416916	64	32468	1	1	1	1	0.14	hypothetical protein [Clostridiales bacterium oral taxon 876]
gi|491356058	26	38371	1	1	1	1	0.12	hypothetical protein [Clostridium celatum]
gi|545394075	30	5799	1	1	1	1	0.99	hypothetical protein [Clostridium sp. KLE 1755]
gi|515982773	64	30578	1	1	1	1	0.15	hypothetical protein [Clostridium tunisiense]
gi|494521225	60	4494	1	1	1	1	1.41	hypothetical protein [Crocosphaera watsonii]
gi|737890224	78	40825	2	2	1	1	0.11	hypothetical protein [Cryptosporangium arvum]
gi|516497526	94	13776	2	2	2	2	0.82	hypothetical protein [Curtobacterium flaccumfaciens]
gi|516497642	1003	51258	22	22	9	9	1.27	hypothetical protein [Curtobacterium flaccumfaciens]
gi|516498819	883	39386	29	29	11	11	2.60	hypothetical protein [Curtobacterium flaccumfaciens]
gi|516500083	248	39612	10	10	6	6	0.89	hypothetical protein [Curtobacterium flaccumfaciens]
gi|516498312	381	21802	11	11	3	3	1.15	hypothetical protein [Curtobacterium flaccumfaciens]
gi|516497614	362	44901	12	12	2	2	0.21	hypothetical protein [Curtobacterium flaccumfaciens]
gi|516498816	348	33663	9	9	4	4	0.87	hypothetical protein [Curtobacterium flaccumfaciens]
gi|516499169	340	29817	11	11	3	3	0.52	hypothetical protein [Curtobacterium flaccumfaciens]
gi|516497305	321	19834	3	3	1	1	0.23	hypothetical protein [Curtobacterium flaccumfaciens]
gi|516499719	274	10403	6	6	6	6	9.50	hypothetical protein [Curtobacterium flaccumfaciens]
gi|516498818	226	54574	8	8	3	3	0.26	hypothetical protein [Curtobacterium flaccumfaciens]
gi|516500321	226	45236	2	2	1	1	0.20	hypothetical protein [Curtobacterium flaccumfaciens]
gi|516499620	224	35517	7	7	4	4	0.60	hypothetical protein [Curtobacterium flaccumfaciens]
gi|516500233	200	74360	4	4	3	3	0.19	hypothetical protein [Curtobacterium flaccumfaciens]
gi|516498207	195	32570	5	5	3	3	0.67	hypothetical protein [Curtobacterium flaccumfaciens]
gi|516498297	194	43845	3	3	3	3	0.33	hypothetical protein [Curtobacterium flaccumfaciens]
gi|516499359	190	61544	4	4	3	3	0.23	hypothetical protein [Curtobacterium flaccumfaciens]
gi|516499791	188	69036	6	6	6	6	0.44	hypothetical protein [Curtobacterium flaccumfaciens]
gi|516497513	179	55419	3	3	3	3	0.26	hypothetical protein [Curtobacterium flaccumfaciens]
gi|516499768	175	46496	9	9	4	4	0.44	hypothetical protein [Curtobacterium flaccumfaciens]
gi|516498119	170	121168	5	5	4	4	0.15	hypothetical protein [Curtobacterium flaccumfaciens]
gi|516497317	167	44857	2	2	1	1	0.10	hypothetical protein [Curtobacterium flaccumfaciens]
gi|516499701	144	16444	4	4	2	2	0.66	hypothetical protein [Curtobacterium flaccumfaciens]
gi|516498601	144	53781	2	2	1	1	0.08	hypothetical protein [Curtobacterium flaccumfaciens]
gi|516498054	144	42661	2	2	1	1	0.10	hypothetical protein [Curtobacterium flaccumfaciens]
gi|516498873	98	42893	3	3	3	3	0.34	hypothetical protein [Curtobacterium flaccumfaciens]
gi|516499819	140	42070	3	3	2	2	0.22	hypothetical protein [Curtobacterium flaccumfaciens]
gi|516497191	135	95912	6	6	5	5	0.25	hypothetical protein [Curtobacterium flaccumfaciens]
gi|516497742	132	10845	2	2	1	1	0.46	hypothetical protein [Curtobacterium flaccumfaciens]
gi|516498203	130	49940	4	4	2	2	0.18	hypothetical protein [Curtobacterium flaccumfaciens]
gi|516500379	129	16877	2	2	1	1	0.28	hypothetical protein [Curtobacterium flaccumfaciens]
gi|516497556	124	73479	2	2	2	2	0.12	hypothetical protein [Curtobacterium flaccumfaciens]
gi|516498815	121	27442	2	2	1	1	0.16	hypothetical protein [Curtobacterium flaccumfaciens]
gi|516498673	84	54695	3	3	2	2	0.17	hypothetical protein [Curtobacterium flaccumfaciens]
gi|516498949	119	17910	1	1	1	1	0.26	hypothetical protein [Curtobacterium flaccumfaciens]
gi|516497552	117	95457	4	4	3	3	0.14	hypothetical protein [Curtobacterium flaccumfaciens]
gi|516498262	114	43617	2	2	1	1	0.10	hypothetical protein [Curtobacterium flaccumfaciens]
gi|516498888	112	20844	5	5	3	3	0.82	hypothetical protein [Curtobacterium flaccumfaciens]
gi|516497498	110	30351	3	3	2	2	0.32	hypothetical protein [Curtobacterium flaccumfaciens]
gi|516499282	108	8134	3	3	1	1	0.65	hypothetical protein [Curtobacterium flaccumfaciens]
gi|516498474	102	37251	2	2	1	1	0.12	hypothetical protein [Curtobacterium flaccumfaciens]
gi|516499280	100	44999	2	2	2	2	0.21	hypothetical protein [Curtobacterium flaccumfaciens]
gi|516499378	97	18244	1	1	1	1	0.26	hypothetical protein [Curtobacterium flaccumfaciens]
gi|516500299	96	37399	1	1	1	1	0.12	hypothetical protein [Curtobacterium flaccumfaciens]
gi|516497600	94	26270	2	2	2	2	0.37	hypothetical protein [Curtobacterium flaccumfaciens]
gi|516500098	94	15862	1	1	1	1	0.30	hypothetical protein [Curtobacterium flaccumfaciens]
gi|516498860	90	47082	2	2	2	2	0.20	hypothetical protein [Curtobacterium flaccumfaciens]
gi|516499356	92	48831	2	2	2	2	0.19	hypothetical protein [Curtobacterium flaccumfaciens]
gi|516500283	91	27415	2	2	1	1	0.16	hypothetical protein [Curtobacterium flaccumfaciens]
gi|516498895	91	39137	1	1	1	1	0.11	hypothetical protein [Curtobacterium flaccumfaciens]
gi|516497894	91	33787	1	1	1	1	0.13	hypothetical protein [Curtobacterium flaccumfaciens]
gi|516499632	89	21965	1	1	1	1	0.21	hypothetical protein [Curtobacterium flaccumfaciens]
gi|516499437	87	35824	2	2	1	1	0.12	hypothetical protein [Curtobacterium flaccumfaciens]
gi|516499528	87	37493	3	3	3	3	0.40	hypothetical protein [Curtobacterium flaccumfaciens]
gi|516498071	86	32184	1	1	1	1	0.14	hypothetical protein [Curtobacterium flaccumfaciens]
gi|516500408	86	27775	3	3	2	2	0.57	hypothetical protein [Curtobacterium flaccumfaciens]
gi|516497117	86	12281	1	1	1	1	0.40	hypothetical protein [Curtobacterium flaccumfaciens]
gi|516499787	85	74052	1	1	1	1	0.06	hypothetical protein [Curtobacterium flaccumfaciens]
gi|516498301	85	21254	1	1	1	1	0.22	hypothetical protein [Curtobacterium flaccumfaciens]
gi|516499383	85	33790	1	1	1	1	0.13	hypothetical protein [Curtobacterium flaccumfaciens]
gi|516500396	84	27145	1	1	1	1	0.17	hypothetical protein [Curtobacterium flaccumfaciens]
gi|516496970	80	15617	1	1	1	1	0.30	hypothetical protein [Curtobacterium flaccumfaciens]
gi|516497372	78	32326	1	1	1	1	0.14	hypothetical protein [Curtobacterium flaccumfaciens]
gi|516497658	78	25782	1	1	1	1	0.18	hypothetical protein [Curtobacterium flaccumfaciens]
gi|516497622	76	89493	1	1	1	1	0.05	hypothetical protein [Curtobacterium flaccumfaciens]
gi|516497619	76	22333	1	1	1	1	0.21	hypothetical protein [Curtobacterium flaccumfaciens]
gi|516498285	76	8886	1	1	1	1	0.58	hypothetical protein [Curtobacterium flaccumfaciens]
gi|516500139	74	49709	2	2	2	2	0.18	hypothetical protein [Curtobacterium flaccumfaciens]
gi|516497812	75	43868	2	2	1	1	0.10	hypothetical protein [Curtobacterium flaccumfaciens]
gi|516499263	75	23307	2	2	1	1	0.20	hypothetical protein [Curtobacterium flaccumfaciens]
gi|516498256	74	34664	1	1	1	1	0.13	hypothetical protein [Curtobacterium flaccumfaciens]
gi|516500350	73	46776	1	1	1	1	0.09	hypothetical protein [Curtobacterium flaccumfaciens]
gi|516498266	73	43373	1	1	1	1	0.10	hypothetical protein [Curtobacterium flaccumfaciens]
gi|516497791	72	31894	1	1	1	1	0.14	hypothetical protein [Curtobacterium flaccumfaciens]
gi|516500027	72	7412	1	1	1	1	0.72	hypothetical protein [Curtobacterium flaccumfaciens]
gi|516499550	69	138957	3	3	3	3	0.10	hypothetical protein [Curtobacterium flaccumfaciens]
gi|516498902	71	24786	2	2	1	1	0.18	hypothetical protein [Curtobacterium flaccumfaciens]
gi|516499789	69	35188	2	2	1	1	0.13	hypothetical protein [Curtobacterium flaccumfaciens]
gi|516499354	67	24901	1	1	1	1	0.18	hypothetical protein [Curtobacterium flaccumfaciens]
gi|516499567	67	24767	1	1	1	1	0.18	hypothetical protein [Curtobacterium flaccumfaciens]
gi|516499510	67	94285	1	1	1	1	0.05	hypothetical protein [Curtobacterium flaccumfaciens]
gi|516500117	66	19436	1	1	1	1	0.24	hypothetical protein [Curtobacterium flaccumfaciens]
gi|516499529	65	87006	2	2	2	2	0.10	hypothetical protein [Curtobacterium flaccumfaciens]
gi|516498569	65	20671	1	1	1	1	0.22	hypothetical protein [Curtobacterium flaccumfaciens]
gi|516498702	65	38208	1	1	1	1	0.12	hypothetical protein [Curtobacterium flaccumfaciens]
gi|516498481	65	33236	1	1	1	1	0.13	hypothetical protein [Curtobacterium flaccumfaciens]
gi|516500374	64	26118	2	2	2	2	0.38	hypothetical protein [Curtobacterium flaccumfaciens]
gi|516497199	64	27558	1	1	1	1	0.16	hypothetical protein [Curtobacterium flaccumfaciens]
gi|516498736	64	47076	1	1	1	1	0.09	hypothetical protein [Curtobacterium flaccumfaciens]
gi|516498247	61	16706	1	1	1	1	0.28	hypothetical protein [Curtobacterium flaccumfaciens]
gi|516497069	61	20648	1	1	1	1	0.22	hypothetical protein [Curtobacterium flaccumfaciens]
gi|516497633	59	6982	1	1	1	1	0.78	hypothetical protein [Curtobacterium flaccumfaciens]
gi|516498183	57	49761	2	2	2	2	0.18	hypothetical protein [Curtobacterium flaccumfaciens]
gi|516497014	57	23468	1	1	1	1	0.20	hypothetical protein [Curtobacterium flaccumfaciens]
gi|516497903	56	16452	1	1	1	1	0.29	hypothetical protein [Curtobacterium flaccumfaciens]
gi|516499563	56	9798	1	1	1	1	0.52	hypothetical protein [Curtobacterium flaccumfaciens]
gi|516499835	55	45664	1	1	1	1	0.10	hypothetical protein [Curtobacterium flaccumfaciens]
gi|516500329	54	40042	1	1	1	1	0.11	hypothetical protein [Curtobacterium flaccumfaciens]
gi|516497460	53	22668	1	1	1	1	0.20	hypothetical protein [Curtobacterium flaccumfaciens]
gi|516498960	51	7194	1	1	1	1	0.75	hypothetical protein [Curtobacterium flaccumfaciens]
gi|516498278	51	31559	1	1	1	1	0.14	hypothetical protein [Curtobacterium flaccumfaciens]
gi|516499522	49	51491	1	1	1	1	0.09	hypothetical protein [Curtobacterium flaccumfaciens]
gi|516499535	38	11981	1	1	1	1	0.41	hypothetical protein [Curtobacterium flaccumfaciens]
gi|516499234	36	56277	1	1	1	1	0.08	hypothetical protein [Curtobacterium flaccumfaciens]
gi|516497510	34	41921	1	1	1	1	0.11	hypothetical protein [Curtobacterium flaccumfaciens]
gi|516497644	32	49521	1	1	1	1	0.09	hypothetical protein [Curtobacterium flaccumfaciens]
gi|516497840	32	14723	1	1	1	1	0.32	hypothetical protein [Curtobacterium flaccumfaciens]
gi|516497054	32	35405	1	1	1	1	0.13	hypothetical protein [Curtobacterium flaccumfaciens]
gi|516500323	28	45189	1	1	1	1	0.10	hypothetical protein [Curtobacterium flaccumfaciens]
gi|516500307	28	9526	1	1	1	1	0.53	hypothetical protein [Curtobacterium flaccumfaciens]
gi|516498020	26	45158	1	1	1	1	0.10	hypothetical protein [Curtobacterium flaccumfaciens]
gi|516498819	174	39386	4	4	4	4	0.53	hypothetical protein [Curtobacterium flaccumfaciens]
gi|516500083	160	39612	2	2	2	2	0.24	hypothetical protein [Curtobacterium flaccumfaciens]
gi|516497305	125	19834	3	3	3	3	0.87	hypothetical protein [Curtobacterium flaccumfaciens]
gi|516499719	122	10403	2	2	2	2	1.19	hypothetical protein [Curtobacterium flaccumfaciens]
gi|516498859	112	47289	1	1	1	1	0.09	hypothetical protein [Curtobacterium flaccumfaciens]
gi|516497619	87	22333	2	2	1	1	0.21	hypothetical protein [Curtobacterium flaccumfaciens]
gi|516499768	77	46496	2	2	2	2	0.20	hypothetical protein [Curtobacterium flaccumfaciens]
gi|516499283	69	15999	1	1	1	1	0.30	hypothetical protein [Curtobacterium flaccumfaciens]
gi|516498612	67	45801	1	1	1	1	0.10	hypothetical protein [Curtobacterium flaccumfaciens]
gi|516497633	53	6982	1	1	1	1	0.78	hypothetical protein [Curtobacterium flaccumfaciens]
WP_017888278.1	557	45664	4	4	1	1	0.10	hypothetical protein [Curtobacterium flaccumfaciens]
gi|665893949	473	47357	14	14	8	8	1.04	hypothetical protein [Curtobacterium sp. B18]
gi|551287345	121	16943	3	3	2	2	0.63	hypothetical protein [Curtobacterium sp. B18]
gi|551286816	79	6792	1	1	1	1	0.81	hypothetical protein [Curtobacterium sp. B18]
gi|665894572	78	26192	2	2	2	2	0.38	hypothetical protein [Curtobacterium sp. B18]
gi|551285279	71	50903	1	1	1	1	0.09	hypothetical protein [Curtobacterium sp. B18]
gi|551286816	84	6792	1	1	1	1	0.81	hypothetical protein [Curtobacterium sp. B18]
gi|551284866	187	23547	4	4	3	3	0.70	hypothetical protein [Curtobacterium sp. B8]
gi|551283840	90	22156	3	3	1	1	0.21	hypothetical protein [Curtobacterium sp. B8]
gi|551283686	70	41597	1	1	1	1	0.11	hypothetical protein [Curtobacterium sp. B8]
gi|551283582	50	14091	1	1	1	1	0.34	hypothetical protein [Curtobacterium sp. B8]
gi|653267735	250	61587	5	5	4	4	0.32	hypothetical protein [Curtobacterium sp. UNCCL17]
gi|653268479	250	23556	5	5	3	3	0.70	hypothetical protein [Curtobacterium sp. UNCCL17]
gi|653266589	233	61712	3	3	3	3	0.23	hypothetical protein [Curtobacterium sp. UNCCL17]
gi|653268674	172	33639	3	3	3	3	0.45	hypothetical protein [Curtobacterium sp. UNCCL17]
gi|653268661	116	188013	4	4	3	3	0.07	hypothetical protein [Curtobacterium sp. UNCCL17]
gi|653266616	106	50422	1	1	1	1	0.09	hypothetical protein [Curtobacterium sp. UNCCL17]
gi|653267856	70	47311	2	2	2	2	0.19	hypothetical protein [Curtobacterium sp. UNCCL17]
gi|653268255	65	36398	1	1	1	1	0.12	hypothetical protein [Curtobacterium sp. UNCCL17]
gi|737866072	59	17316	1	1	1	1	0.27	hypothetical protein [Cyanobium sp. CACIAM 14]
gi|521977243	72	41806	1	1	1	1	0.11	hypothetical protein [Dehalobacter sp. FTH1]
gi|518415024	61	58211	1	1	1	1	0.08	hypothetical protein [Deinococcus apachensis]
gi|736317424	64	25680	1	1	1	1	0.18	hypothetical protein [Deinococcus misasensis]
gi|512586760	61	34791	1	1	1	1	0.13	hypothetical protein [Delftia acidovorans]
gi|493465798	55	106063	1	1	1	1	0.04	hypothetical protein [delta proteobacterium NaphS2]
gi|516899482	86	123664	1	1	1	1	0.03	hypothetical protein [Demetria terragena]
gi|494001020	60	39037	1	1	1	1	0.11	hypothetical protein [Dermacoccus sp. Ellin185]
gi|494004837	43	7248	1	1	1	1	0.75	hypothetical protein [Dermacoccus sp. Ellin185]
gi|503607086	60	30477	1	1	1	1	0.15	hypothetical protein [Desulfotomaculum ruminis]
gi|671495570	30	54790	1	1	1	1	0.08	hypothetical protein [Desulfovibrio frigidus]
gi|550907412	63	8676	1	1	1	1	0.60	hypothetical protein [Desulfovibrio longus]
gi|516841050	58	36999	1	1	1	1	0.12	hypothetical protein [Desulfovibrio oxyclinae]
gi|495792928	59	79403	1	1	1	1	0.05	hypothetical protein [Dethiobacter alkaliphilus]
gi|494907263	60	10452	1	1	1	1	0.48	hypothetical protein [Dietzia cinnamea]
gi|516033094	58	18163	1	1	1	1	0.26	hypothetical protein [Dyella ginsengisoli]
gi|496219100	58	25950	1	1	1	1	0.17	hypothetical protein [Ectothiorhodospira sp. PHS-1]
WP_085932972.1	53	25760	1	1	1	1	0.18	hypothetical protein [Enhydrobacter aerosaccus]
gi|488329056	58	25846	1	1	1	1	0.18	hypothetical protein [Enterococcus faecalis]
gi|498468350	43	17946	1	1	1	1	0.26	hypothetical protein [Enterococcus faecalis]
WP_104855890.1	149	12666	11	11	1	1	0.39	hypothetical protein [Enterococcus faecalis]
gi|498450534	104	15547	3	3	1	1	0.31	hypothetical protein [Enterococcus pallens]
gi|498450534	53	15547	1	1	1	1	0.31	hypothetical protein [Enterococcus pallens]
gi|510816017	45	20936	1	1	1	1	0.22	hypothetical protein [Erwinia tracheiphila]
gi|654391520	56	15481	1	1	1	1	0.31	hypothetical protein [Eubacterium sp. AB3007]
WP_017651316.1	57	22060	5	5	1	1	0.21	hypothetical protein [Fortiea contorta]
gi|493415214	60	14846	1	1	1	1	0.32	hypothetical protein [Gordonia polyisoprenivorans]
gi|503345293	59	7658	1	1	1	1	0.69	hypothetical protein [Granulicella tundricola]
gi|737633248	49	125724	1	1	1	1	0.03	hypothetical protein [Haloferula sp. BvORR071]
gi|492871755	73	12262	2	2	1	1	0.40	hypothetical protein [Helicobacter bizzozeronii]
WP_061300071.1	114	81391	6	6	1	1	0.05	hypothetical protein [Herbidospora cretacea]
gi|518791910	32	62158	1	1	1	1	0.07	hypothetical protein [Hymenobacter aerophilus]
WP_088286773.1	44	143490	1	1	1	1	0.03	hypothetical protein [Ideonella sp. A 288]
WP_053205684.1	63	28388	2	2	1	1	0.16	hypothetical protein [Jiangella muralis]
gi|490270965	43	119646	1	1	1	1	0.04	hypothetical protein [Klebsiella pneumoniae]
gi|496566704	57	22886	2	2	1	1	0.44	hypothetical protein [Lachnospiraceae bacterium 1_4_56FAA]
gi|491919210	62	55351	1	1	1	1	0.08	hypothetical protein [Lautropia mirabilis]
gi|499499155	243	5892	6	6	1	1	0.97	hypothetical protein [Leifsonia xyli]
gi|497843114	99	13589	1	1	1	1	0.36	hypothetical protein [Leucobacter chromiiresistens]
gi|522026856	57	78491	1	1	1	1	0.06	hypothetical protein [Lewinella cohaerens]
gi|522060715	70	53931	1	1	1	1	0.08	hypothetical protein [Lewinella persica]
gi|494739643	60	27923	1	1	1	1	0.16	hypothetical protein [Listeria fleischmannii]
gi|652345319	60	178785	1	1	1	1	0.02	hypothetical protein [Lonsdalea quercina]
gi|652345319	61	178785	1	1	1	1	0.02	hypothetical protein [Lonsdalea quercina]
gi|494440961	57	82371	1	1	1	1	0.05	hypothetical protein [marine gamma proteobacterium HTCC2080]
gi|494592082	63	29017	1	1	1	1	0.16	hypothetical protein [Marinobacter sp. ELB17]
gi|563465481	57	46847	1	1	1	1	0.09	hypothetical protein [Mesorhizobium sp. LSJC269B00]
gi|518935435	58	10323	1	1	1	1	0.49	hypothetical protein [Methylobacterium sp. 285MFTsu5.1]
gi|491190754	67	13430	1	1	1	1	0.36	hypothetical protein [Microbacterium laevaniformans]
gi|516931021	78	34743	1	1	1	1	0.13	hypothetical protein [Microbacterium sp. 292MF]
gi|501224327	63	8840	1	1	1	1	0.58	hypothetical protein [Microcystis aeruginosa]
gi|495538880	61	58687	1	1	1	1	0.07	hypothetical protein [Mycobacterium sp. H4Y]
gi|738491930	44	80085	1	1	1	1	0.05	hypothetical protein [Mycoplasma hyosynoviae]
gi|497483592	35	18529	1	1	1	1	0.25	hypothetical protein [Nitrobacter sp. Nb-311A]
gi|518952276	52	34171	1	1	1	1	0.13	hypothetical protein [Nocardia sp. 348MFTsu5.1]
gi|522136441	64	1484293	1	1	1	1	0.00	hypothetical protein [Nocardia sp. BMG111209]
gi|516551905	56	36881	1	1	1	1	0.12	hypothetical protein [Nocardioides sp. Iso805N]
gi|494465798	61	41043	1	1	1	1	0.11	hypothetical protein [Oceanicola granulosus]
gi|494465798	59	41043	1	1	1	1	0.11	hypothetical protein [Oceanicola granulosus]
gi|515951610	41	38322	1	1	1	1	0.12	hypothetical protein [Paenisporosarcina sp. TG-14]
WP_006994865.1	49	42329	2	2	1	1	0.10	hypothetical protein [Paraglaciecola mesophila]
gi|498287474	53	36352	1	1	1	1	0.12	hypothetical protein [Pedobacter agri]
WP_068338832.1	73	35715	2	2	1	1	0.13	hypothetical protein [Porphyromonadaceae bacterium H1]
gi|493582910	58	52505	1	1	1	1	0.08	hypothetical protein [Proteus penneri]
gi|497315339	74	35404	1	1	1	1	0.13	hypothetical protein [Pseudanabaena biceps]
gi|497315339	66	35404	1	1	1	1	0.13	hypothetical protein [Pseudanabaena biceps]
gi|518447603	56	29264	1	1	1	1	0.15	hypothetical protein [Pseudoclavibacter faecalis]
gi|489249207	67	7887	1	1	1	1	0.67	hypothetical protein [Pseudomonas aeruginosa]
gi|654785652	133	18584	4	4	3	3	0.96	hypothetical protein [Pseudomonas azotifigens]
gi|654787419	54	9557	2	2	1	1	0.53	hypothetical protein [Pseudomonas azotifigens]
gi|654785652	327	18584	8	8	5	5	2.07	hypothetical protein [Pseudomonas azotifigens]
WP_061337948.1	1019	13532	17	17	3	3	1.50	hypothetical protein [Pseudomonas balearica]
gi|515911209	42	15907	1	1	1	1	0.30	hypothetical protein [Pseudomonas fluorescens]
gi|515911209	43	15907	1	1	1	1	0.30	hypothetical protein [Pseudomonas fluorescens]
WP_090243690.1	351	20638	9	9	2	2	0.50	hypothetical protein [Pseudomonas guineae]
gi|489339029	57	7530	1	1	1	1	0.71	hypothetical protein [Pseudomonas mendocina]
gi|489339029	80	7530	2	2	1	1	0.71	hypothetical protein [Pseudomonas mendocina]
gi|516087676	43	29807	1	1	1	1	0.15	hypothetical protein [Pseudomonas nitroreducens]
gi|489560021	66	78662	1	1	1	1	0.06	hypothetical protein [Pseudomonas pseudoalcaligenes]
gi|518664098	31	24703	1	1	1	1	0.18	hypothetical protein [Pseudomonas sp. CF149]
gi|495844900	158	24436	6	6	1	1	0.19	hypothetical protein [Pseudomonas sp. Chol1]
gi|495842463	283	67316	3	3	2	2	0.13	hypothetical protein [Pseudomonas sp. Chol1]
gi|495846259	88	19063	3	3	2	2	0.55	hypothetical protein [Pseudomonas sp. Chol1]
gi|498495500	58	17374	2	2	1	1	0.27	hypothetical protein [Pseudomonas sp. HPB0071]
gi|498494649	125	262288	6	6	6	6	0.10	hypothetical protein [Pseudomonas sp. HPB0071]
gi|498497720	78	46009	2	2	2	2	0.20	hypothetical protein [Pseudomonas sp. HPB0071]
gi|498494652	58	19822	1	1	1	1	0.23	hypothetical protein [Pseudomonas sp. HPB0071]
gi|648220072	59	91558	1	1	1	1	0.05	hypothetical protein [Pseudomonas sp. HYS]
gi|497367797	60	40846	1	1	1	1	0.11	hypothetical protein [Pseudomonas sp. TJI-51]
gi|497367797	77	40846	1	1	1	1	0.11	hypothetical protein [Pseudomonas sp. TJI-51]
gi|653607341	46	64234	1	1	1	1	0.07	hypothetical protein [Pseudomonas sp. URHB0015]
gi|504664696	235	18666	3	3	1	1	0.56	hypothetical protein [Pseudomonas stutzeri]
gi|489375981	154	20460	3	3	2	2	0.50	hypothetical protein [Pseudomonas stutzeri]
gi|505090374	123	9809	3	3	1	1	1.31	hypothetical protein [Pseudomonas stutzeri]
gi|489390708	112	13844	2	2	2	2	0.81	hypothetical protein [Pseudomonas stutzeri]
gi|489374290	106	25658	4	4	3	3	0.63	hypothetical protein [Pseudomonas stutzeri]
gi|489381091	87	10219	4	4	2	2	1.23	hypothetical protein [Pseudomonas stutzeri]
gi|489377054	73	23260	1	1	1	1	0.20	hypothetical protein [Pseudomonas stutzeri]
gi|489378636	70	11823	1	1	1	1	0.41	hypothetical protein [Pseudomonas stutzeri]
gi|489382764	64	10707	1	1	1	1	0.47	hypothetical protein [Pseudomonas stutzeri]
gi|489382603	50	26467	1	1	1	1	0.17	hypothetical protein [Pseudomonas stutzeri]
gi|740873897	48	10243	1	1	1	1	0.49	hypothetical protein [Pseudomonas stutzeri]
gi|489380550	243	20724	4	4	4	4	1.23	hypothetical protein [Pseudomonas stutzeri]
gi|489388780	135	15925	4	4	3	3	1.19	hypothetical protein [Pseudomonas stutzeri]
gi|489381441	132	38969	3	3	3	3	0.38	hypothetical protein [Pseudomonas stutzeri]
gi|489375981	103	20460	2	2	2	2	0.50	hypothetical protein [Pseudomonas stutzeri]
gi|489386478	99	40287	1	1	1	1	0.11	hypothetical protein [Pseudomonas stutzeri]
gi|505089797	92	61127	2	2	2	2	0.15	hypothetical protein [Pseudomonas stutzeri]
gi|489374290	89	25658	2	2	2	2	0.39	hypothetical protein [Pseudomonas stutzeri]
gi|489380060	86	25794	2	2	2	2	0.38	hypothetical protein [Pseudomonas stutzeri]
gi|489381091	46	10219	1	1	1	1	0.49	hypothetical protein [Pseudomonas stutzeri]
gi|518170012	70	74556	1	1	1	1	0.06	hypothetical protein [Pseudomonas stutzeri]
gi|489379895	68	13554	1	1	1	1	0.36	hypothetical protein [Pseudomonas stutzeri]
gi|489380060	54	25794	1	1	1	1	0.18	hypothetical protein [Pseudomonas stutzeri]
gi|22138775	36	19078	1	1	1	1	0.24	hypothetical protein [Pseudomonas stutzeri]
WP_041110681.1	73	35760	2	2	1	1	0.13	hypothetical protein [Pseudomonas stutzeri]
WP_024644023.1	253	13813	6	6	2	2	0.82	hypothetical protein [Pseudomonas syringae]
WP_049827112.1	168	117920	9	9	1	1	0.04	hypothetical protein [Pseudomonas syringae]
WP_019334997.1	106	7030	11	11	1	1	0.78	hypothetical protein [Pseudomonas syringae]
WP_096135211.1	69	78154	5	5	1	1	0.06	hypothetical protein [Pseudomonas syringae]
WP_074816534.1	69	193266	9	9	1	1	0.02	hypothetical protein [Pseudomonas syringae]
WP_010440543.1	59	35067	7	7	1	1	0.13	hypothetical protein [Pseudomonas syringae]
WP_032654771.1	53	84160	5	5	1	1	0.05	hypothetical protein [Pseudomonas syringae]
WP_096138025.1	38	20898	1	1	1	1	0.22	hypothetical protein [Pseudomonas syringae]
WP_080438813.1	36	7501	3	3	1	1	0.71	hypothetical protein [Pseudomonas syringae]
WP_025389775.1	35	43371	1	1	1	1	0.10	hypothetical protein [Pseudomonas syringae]
WP_096133264.1	33	14947	2	2	1	1	0.32	hypothetical protein [Pseudomonas syringae]
WP_032626980.1	30	41719	1	1	1	1	0.11	hypothetical protein [Pseudomonas syringae]
WP_024665679.1	29	41655	1	1	1	1	0.11	hypothetical protein [Pseudomonas syringae]
WP_103714670.1	26	28970	2	2	1	1	0.16	hypothetical protein [Pseudomonas syringae]
WP_065834058.1	140	7809	8	8	1	1	0.68	hypothetical protein [Pseudomonas syringae]
WP_080269944.1	29	11319	1	1	1	1	0.44	hypothetical protein [Pseudomonas syringae]
gi|516564478	78	40588	1	1	1	1	0.11	hypothetical protein [Pseudomonas thermotolerans]
gi|655569766	57	40234	1	1	1	1	0.11	hypothetical protein [Pseudonocardia acaciae]
gi|495321621	58	8014	1	1	1	1	0.66	hypothetical protein [Reinekea blandensis]
WP_081176505.1	66	7367	7	7	1	1	0.73	hypothetical protein [Rhizobium rhizosphaerae]
gi|495943007	47	6233	2	2	1	1	0.90	hypothetical protein [Rhodopirellula europaea]
WP_118578300.1	48	34168	1	1	1	1	0.13	hypothetical protein [Ruminococcus sp. AM42-11]
gi|493963807	77	59896	1	1	1	1	0.07	hypothetical protein [Shuttleworthia satelles]
gi|499271196	50	164222	1	1	1	1	0.03	hypothetical protein [Sinorhizobium meliloti]
gi|739633960	45	145764	1	1	1	1	0.03	hypothetical protein [Snodgrassella alvi]
gi|522824979	60	29944	1	1	1	1	0.15	hypothetical protein [Sorangium cellulosum]
gi|544635799	83	38004	1	1	1	1	0.12	hypothetical protein [Sphingobacterium paucimobilis]
gi|326800638	57	29444	1	1	1	1	0.15	hypothetical protein [Sphingobacterium sp. 21]
gi|550924266	71	32411	1	1	1	1	0.14	hypothetical protein [Sphingopyxis baekryungensis]
gi|648570102	75	46813	3	3	1	1	0.09	hypothetical protein [Spirosoma panaciterrae]
gi|648570102	58	46813	2	2	1	1	0.09	hypothetical protein [Spirosoma panaciterrae]
gi|497748630	47	49362	1	1	1	1	0.09	hypothetical protein [Streptomyces globisporus]
gi|663186434	140	21920	5	5	1	1	0.21	hypothetical protein [Streptomyces lavendulae]
gi|663396015	79	16761	1	1	1	1	0.28	hypothetical protein [Streptomyces purpeofuscus]
gi|664063214	72	6988	2	2	1	1	0.78	hypothetical protein [Streptomyces rimosus]
gi|664082806	59	161576	1	1	1	1	0.03	hypothetical protein [Streptomyces sclerotialus]
gi|518264988	74	183806	1	1	1	1	0.02	hypothetical protein [Streptomyces sp. AA0539]
gi|518356663	80	27739	2	2	1	1	0.16	hypothetical protein [Streptomyces sp. FxanaD5]
gi|518356663	71	27739	1	1	1	1	0.16	hypothetical protein [Streptomyces sp. FxanaD5]
gi|518356663	59	27739	1	1	1	1	0.16	hypothetical protein [Streptomyces sp. FxanaD5]
WP_030928456.1	62	12171	2	2	1	1	0.40	hypothetical protein [Streptomyces sp. NRRL B-24720]
gi|664266658	32	95147	1	1	1	1	0.05	hypothetical protein [Streptomyces sp. NRRL F-5008]
gi|702834482	70	23648	1	1	1	1	0.19	hypothetical protein [Streptomyces sp. NRRL F-525]
gi|648487748	58	35851	1	1	1	1	0.12	hypothetical protein [Streptomyces sp. R1-NS-10]
gi|271970298	66	42171	2	2	1	1	0.10	hypothetical protein [Streptosporangium roseum DSM 43021]
gi|502658221	54	7270	2	2	1	1	0.75	hypothetical protein [Streptosporangium roseum]
gi|501435643	45	26643	1	1	1	1	0.17	hypothetical protein [Sulfurihydrogenibium sp. YO3AOP1]
gi|647351295	53	39008	1	1	1	1	0.11	hypothetical protein [Thioalkalivibrio sp. HK1]
gi|657354837	36	27053	1	1	1	1	0.17	hypothetical protein [Treponema pedis]
gi|657842220	88	27947	1	1	1	1	0.16	hypothetical protein [Xanthobacter sp. 91]
gi|521958863	23	56565	1	1	1	1	0.08	hypothetical protein [Zavarzinella formosa]
EPN50212.1	32	71809	2	2	1	1	0.06	hypothetical protein A241_18573 [Pseudomonas syringae pv. actinidiae ICMP 19094]
EPN35054.1	25	7445	4	4	1	1	0.72	hypothetical protein A245_42120 [Pseudomonas syringae pv. actinidiae ICMP 19096]
EPN18193.1	36	7894	1	1	1	1	0.67	hypothetical protein A249_05010, partial [Pseudomonas syringae pv. actinidiae ICMP 18804]
OGN55558.1	53	34563	2	2	1	1	0.13	hypothetical protein A2796_05830 [Chlamydiae bacterium RIFCSPHIGHO2_01_FULL_44_39]
OHC18818.1	95	11381	1	1	1	1	0.43	hypothetical protein A2883_12630 [Pseudomonadales bacterium RIFCSPHIGHO2_01_FULL_64_12]
OGC00671.1	102	59546	5	5	1	1	0.07	hypothetical protein A2V82_04240 [candidate division KSB1 bacterium RBG_16_48_16]
OGP24086.1	41	55478	1	1	1	1	0.08	hypothetical protein A2X99_08930 [Deltaproteobacteria bacterium GWB2_55_19]
OHD27427.1	410	69204	25	25	1	1	0.06	hypothetical protein A2Y38_05655 [Spirochaetes bacterium GWB1_59_5]
OGG05281.1	15	55078	1	1	1	1	0.08	hypothetical protein A3F83_14145 [Candidatus Glassbacteria bacterium RIFCSPLOWO2_12_FULL_58_11]
OHB95338.1	56	32649	1	1	1	1	0.14	hypothetical protein A3I59_09725 [Planctomycetes bacterium RIFCSPLOWO2_02_FULL_50_16]
OGV82391.1	87	122375	4	4	1	1	0.04	hypothetical protein A3K18_08230 [Lentisphaerae bacterium RIFOXYA12_64_32]
gi|392421940	57	24843	1	1	1	1	0.18	hypothetical protein A458_14460 [Pseudomonas stutzeri CCUG 29243]
gi|392422481	63	17253	1	1	1	1	0.27	hypothetical protein A458_17185 [Pseudomonas stutzeri CCUG 29243]
RCJ18635.1	68	26946	9	9	1	1	0.36	hypothetical protein A6770_32750 [Nostoc minutum NIES-26]
AKJ12024.1	62	30549	1	1	1	1	0.15	hypothetical protein ABB07_18870 [Streptomyces incarnatus]
gi|342235311	46	4509	1	1	1	1	1.36	hypothetical protein ABNIH3_06351 [Acinetobacter baumannii ABNIH3]
gi|406972143	67	18596	1	1	1	1	0.25	hypothetical protein ACD_24C00226G0001, partial [uncultured bacterium]
gi|406946593	74	18423	1	1	1	1	0.25	hypothetical protein ACD_42C00199G0004 [uncultured bacterium]
gi|406885812	279	57619	9	9	2	2	0.25	hypothetical protein ACD_76C00113G0004 [uncultured bacterium]
gi|407001511	61	17387	1	1	1	1	0.27	hypothetical protein ACD_9C00319G0002 [uncultured bacterium]
KWT00392.1	19	26790	1	1	1	1	0.17	hypothetical protein AL047_05825 [Pseudomonas syringae pv. broussonetiae]
KPY53863.1	55	49634	5	5	1	1	0.09	hypothetical protein ALO48_05129 [Pseudomonas syringae pv. rhaphiolepidis]
KPW19756.1	34	31415	1	1	1	1	0.14	hypothetical protein ALO83_103234 [Pseudomonas syringae pv. alisalensis]
RMU55139.1	22	80860	2	2	1	1	0.05	hypothetical protein ALP29_03830 [Pseudomonas syringae pv. avii]
RMU58552.1	159	7041	2	2	1	1	0.78	hypothetical protein ALP29_200218 [Pseudomonas syringae pv. avii]
RMU61693.1	32	7495	1	1	1	1	0.71	hypothetical protein ALP29_201291 [Pseudomonas syringae pv. avii]
RMT65979.1	31	54283	4	4	1	1	0.08	hypothetical protein ALP43_01237 [Pseudomonas fluorescens]
RMS04078.1	370	13581	6	6	2	2	0.84	hypothetical protein ALP75_204277, partial [Pseudomonas syringae pv. actinidiae]
RMO54690.1	41	25322	2	2	1	1	0.18	hypothetical protein ALQ37_200074 [Pseudomonas syringae pv. aptata]
RMM19692.1	95	8900	1	1	1	1	0.58	hypothetical protein ALQ82_04969 [Pseudomonas syringae pv. pisi]
gi|83309917	66	53957	1	1	1	1	0.08	hypothetical protein amb0818 [Magnetospirillum magneticum AMB-1]
KPK13835.1	69	33820	3	3	1	1	0.13	hypothetical protein AMJ56_00745 [Anaerolineae bacterium SG8_19]
KPK98932.1	75	46259	2	2	1	1	0.10	hypothetical protein AMJ95_01310 [Omnitrophica WOR_2 bacterium SM23_72]
OKK14724.1	77	105023	6	6	1	1	0.04	hypothetical protein AMK16_29660 [Streptomyces sp. CB00455]
OBQ04697.1	209	9322	11	11	1	1	0.55	hypothetical protein AN482_17755 [Anabaena sp. LE011-02]
KRF17660.1	62	38244	2	2	1	1	0.12	hypothetical protein ASG90_04655 [Nocardioides sp. Soil797]
KZC03604.1	78	39617	8	8	1	1	0.11	hypothetical protein AU375_00146 [Methylobacterium radiotolerans]
gi|226944049	72	15858	1	1	1	1	0.30	hypothetical protein Avin_19360 [Azotobacter vinelandii DJ]
gi|226946658	51	11844	1	1	1	1	0.41	hypothetical protein Avin_46510 [Azotobacter vinelandii DJ]
gi|119896571	71	76871	1	1	1	1	0.06	hypothetical protein azo0280 [Azoarcus sp. BH72]
OQY15551.1	87	15065	4	4	1	1	0.32	hypothetical protein B6I32_06830 [Desulfobacterium sp. 4572_20]
OZB31786.1	749	13510	11	11	3	3	1.50	hypothetical protein B7X51_08100 [Pseudomonas sp. 34-62-33]
OZB30377.1	820	20418	20	20	5	5	1.78	hypothetical protein B7X51_10440 [Pseudomonas sp. 34-62-33]
OYY36627.1	174	16443	12	12	1	1	0.29	hypothetical protein B7Y60_10665 [Polaromonas sp. 35-63-35]
PAW65222.1	183	87857	6	6	1	1	0.05	hypothetical protein B9S36_00625 [Verrucomicrobiae bacterium Tous-C2TDCM]
gi|260621972	47	41418	1	1	1	1	0.11	hypothetical protein BACFIN_07464 [Bacteroides finegoldii DSM 17565]
OCX90791.1	1159	47459	24	24	3	3	0.31	hypothetical protein BFD77_05940 [Pseudomonas sp. CO183]
OJW00175.1	43	16018	1	1	1	1	0.30	hypothetical protein BGO52_03550 [Sphingobacteriales bacterium 44-61]
gi|152144121	103	4674	2	2	1	1	1.31	hypothetical protein BGS_0197 [Beggiatoa sp. SS]
OKY85052.1	37	105668	1	1	1	1	0.04	hypothetical protein BHV69_07145 [Bacteroidales bacterium 52_46]
CQD21326.1	91	23102	8	8	1	1	0.20	hypothetical protein BN970_04969 [Mycolicibacterium conceptionense]
CQD21326.1	56	23102	1	1	1	1	0.20	hypothetical protein BN970_04969 [Mycolicibacterium conceptionense]
gi|228773102	50	19921	1	1	1	1	0.23	hypothetical protein bthur0001_32950 [Bacillus thuringiensis serovar tochigiensis BGSC 4Y1]
gi|413928150	65	31315	1	1	1	1	0.14	hypothetical protein BURK_036384 [Burkholderia sp. SJ98]
OQX16237.1	54	71729	3	3	1	1	0.06	hypothetical protein BWK73_04255 [Thiothrix lacustris]
gi|528188964	47	86841	1	1	1	1	0.05	hypothetical protein C404_01515 [Ralstonia sp. AU12-08]
KEZ74241.1	22	7046	2	2	1	1	0.78	hypothetical protein C5I_0108150, partial [Pseudomonas syringae pv. syringae FF5]
EMZ30399.1	23	12109	2	2	1	1	0.41	hypothetical protein C823_01632 [Eubacterium plexicaudatum ASF492]
PTB96546.1	19	87313	1	1	1	1	0.05	hypothetical protein C9994_06895 [Marivirga lumbricoides]
PTB90676.1	744	21382	24	24	4	4	1.18	hypothetical protein C9994_16990, partial [Marivirga lumbricoides]
gi|599562550	59	64970	1	1	1	1	0.07	Hypothetical protein CAP_8903 [Chondromyces apiculatus DSM 436]
RPH03599.1	52	101504	3	3	1	1	0.04	hypothetical protein CBC06_008360 [bacterium TMED46]
PIO90956.1	24	15845	1	1	1	1	0.30	hypothetical protein CBI55_26920, partial [Pseudomonas syringae]
EPL04109.1	63	4388	3	3	1	1	1.41	hypothetical protein CF161_28324 [Pseudomonas sp. CF161]
PJB02066.1	26	62039	2	2	1	1	0.07	hypothetical protein CO127_00855 [Ignavibacteria bacterium CG_4_9_14_3_um_filter_36_18]
PCH49280.1	141	55575	7	7	1	1	0.08	hypothetical protein COC20_08240, partial [Cellvibrionales bacterium]
PKO03532.1	74	46327	4	4	1	1	0.10	hypothetical protein CVU43_02060 [Chloroflexi bacterium HGW-Chloroflexi-5]
PKN73716.1	74	77546	7	7	1	1	0.06	hypothetical protein CVU49_10010 [Candidatus Cloacimonetes bacterium HGW-Cloacimonetes-2]
PKM25311.1	218	22531	3	3	1	1	0.20	hypothetical protein CVV09_11330 [Gammaproteobacteria bacterium HGW-Gammaproteobacteria-13]
gi|436719862	26	66969	1	1	1	1	0.07	hypothetical protein D522_23926 [Mycobacterium avium subsp. paratuberculosis S5]
RKW02092.1	127	59379	6	6	1	1	0.07	hypothetical protein D8B37_00270, partial [Candidatus Saccharimonas sp.]
RLU00096.1	57	17841	4	4	1	1	0.26	hypothetical protein D9N11_12965 [Ketobacter sp.]
gi|670623624	62	34955	1	1	1	1	0.13	hypothetical protein DB31_5101 [Hyalangium minutum]
PZR06697.1	162	16695	11	11	1	1	0.28	hypothetical protein DI536_29730 [Archangium gephyra]
PZR06697.1	263	16695	19	19	1	1	0.28	hypothetical protein DI536_29730 [Archangium gephyra]
RAZ93471.1	55	9093	1	1	1	1	0.56	hypothetical protein DK853_40110, partial [Klebsiella oxytoca]
PWS23292.1	112	31976	13	13	2	2	0.48	hypothetical protein DKP78_13800, partial [Enterococcus faecium]
PYQ27060.1	52	46704	1	1	1	1	0.09	hypothetical protein DMF57_18715 [Acidobacteria bacterium]
PYR13721.1	50	54660	1	1	1	1	0.08	hypothetical protein DMG00_06095 [Acidobacteria bacterium]
PYY04188.1	134	116077	8	8	1	1	0.04	hypothetical protein DMG64_05325, partial [Acidobacteria bacterium]
RAU16392.1	267	16281	7	7	1	1	0.66	hypothetical protein DN062_18465, partial [Nitrincola sp. xg18]
PYD88875.1	29	37141	1	1	1	1	0.12	hypothetical protein DNF23_30820 [Pseudomonas syringae pv. pisi]
RLC25048.1	172	10511	11	11	1	1	0.47	hypothetical protein DRH56_06035 [Deltaproteobacteria bacterium]
RLC25048.1	418	10511	34	34	1	1	0.47	hypothetical protein DRH56_06035 [Deltaproteobacteria bacterium]
RLD48490.1	37	40745	1	1	1	1	0.11	hypothetical protein DRI88_03125 [Bacteroidetes bacterium]
RDH73943.1	597	11104	10	10	1	1	0.45	hypothetical protein DVS77_34450, partial [Mycolicibacterium moriokaense]
ROQ04871.1	136	12140	1	1	1	1	0.41	hypothetical protein EDF41_2987 [Curtobacterium sp. PhB171]
RWD05502.1	88	47772	4	4	1	1	0.09	hypothetical protein EOS57_25675 [Mesorhizobium sp.]
gi|305666504	41	11178	1	1	1	1	0.44	hypothetical protein FB2170_09551 [Maribacter sp. HTCC2170]
gi|312200052	50	49129	1	1	1	1	0.09	hypothetical protein FraEuI1c_6259 [Frankia sp. EuI1c]
ESL03755.1	16	6072	1	1	1	1	0.92	hypothetical protein GCWU000282_00921 [Catonella morbi ATCC 51271]
gi|672854042	48	8062	1	1	1	1	0.65	hypothetical protein GR07_02665 [Escherichia coli]
KGH48342.1	58	11392	1	1	1	1	0.43	hypothetical protein GS19_17550, partial [Acinetobacter idrijaensis]
gi|83649448	56	36776	1	1	1	1	0.12	hypothetical protein HCH_06837 [Hahella chejuensis KCTC 2396]
gi|258603987	73	34583	1	1	1	1	0.13	hypothetical protein HMPREF0297_0403 [Corynebacterium jeikeium ATCC 43734]
gi|354831755	74	8708	1	1	1	1	0.60	hypothetical protein HMPREF1030_00403 [Pseudomonas sp. 2_1_26]
gi|354830811	37	19606	1	1	1	1	0.24	hypothetical protein HMPREF1030_01339, partial [Pseudomonas sp. 2_1_26]
ENA26914.1	61	49436	3	3	1	1	0.09	hypothetical protein HMPREF1487_09393 [Pseudomonas sp. HPB0071]
GBD13445.1	76	20743	2	2	1	1	0.22	hypothetical protein HRbin24_01473 [bacterium HR24]
gi|576410492	48	72018	1	1	1	1	0.06	hypothetical protein I547_0443 [Mycobacterium kansasii 824]
gi|330722043	103	11760	3	3	1	1	0.42	hypothetical protein imdm_320 [gamma proteobacterium IMCC2047]
gi|690713436	66	19709	1	1	1	1	0.23	hypothetical protein IX84_28210 [Phaeodactylibacter xiamenensis]
EMK24056.1	89	7378	3	3	1	1	0.73	hypothetical protein LEP1GSC008_0243 [Leptospira kirschneri serovar Bulgarica str. Nikolaevo]
gi|332141331	70	7632	1	1	1	1	0.69	hypothetical protein MADE_1009665 [Alteromonas macleodii str. 'Deep ecotype']
gi|86165405	48	11229	1	1	1	1	0.44	hypothetical protein MED121_12130 [Marinomonas sp. MED121]
gi|567775873	57	82421	2	2	1	1	0.05	hypothetical protein MPTA5024_36180 [Microbispora sp. ATCC PTA-5024]
gi|699966649	134	96192	3	3	2	2	0.14	hypothetical protein MT1_1933 [Pseudomonas sp. MT-1]
gi|670938550	37	84824	1	1	1	1	0.05	hypothetical protein N008_21520 [Hymenobacter sp. APR13]
gi|667747159	52	4175	1	1	1	1	1.51	hypothetical protein N037_18805 [Enterobacter sp. EGD-HP1]
gi|576323646	56	27948	1	1	1	1	0.16	hypothetical protein N824_17810 [Pedobacter sp. V48]
gi|30250431	114	10334	4	4	2	2	1.21	hypothetical protein NE2512 [Nitrosomonas europaea ATCC 19718]
gi|15596171	48	29080	1	1	1	1	0.15	hypothetical protein PA0974 [Pseudomonas aeruginosa PAO1]
gi|15596730	93	11869	3	3	2	2	1.00	hypothetical protein PA1533 [Pseudomonas aeruginosa PAO1]
gi|15596771	43	10196	1	1	1	1	0.49	hypothetical protein PA1574 [Pseudomonas aeruginosa PAO1]
gi|15596965	69	19845	1	1	1	1	0.23	hypothetical protein PA1768 [Pseudomonas aeruginosa PAO1]
gi|281497907	55	37817	1	1	1	1	0.12	hypothetical protein pah_c221o058 [Parachlamydia acanthamoebae str. Hall's coccus]
KHF07625.1	45	12169	1	1	1	1	0.40	hypothetical protein PO79_11485, partial [Vibrio parahaemolyticus]
gi|26987584	56	7518	1	1	1	1	0.71	hypothetical protein PP_0848 [Pseudomonas putida KT2440]
GAO92327.1	33	34341	3	3	1	1	0.13	hypothetical protein PSA5_06440 [Pseudomonas syringae pv. actinidiae]
gi|146281239	54	19424	1	1	1	1	0.24	hypothetical protein PST_0854 [Pseudomonas stutzeri A1501]
gi|146281336	57	18297	1	1	1	1	0.25	hypothetical protein PST_0950 [Pseudomonas stutzeri A1501]
gi|146281872	54	36454	1	1	1	1	0.12	hypothetical protein PST_1498 [Pseudomonas stutzeri A1501]
gi|146282275	55	18070	1	1	1	1	0.26	hypothetical protein PST_1912 [Pseudomonas stutzeri A1501]
gi|386021924	65	51030	5	5	4	4	0.39	hypothetical protein PSTAA_3338 [Pseudomonas stutzeri DSM 4166]
gi|386022774	57	16478	1	1	1	1	0.29	hypothetical protein PSTAA_4202 [Pseudomonas stutzeri DSM 4166]
gi|330865721	71	41683	1	1	1	1	0.11	hypothetical protein PSYAE_00435 [Pseudomonas syringae pv. aesculi str. 0893_23]
EGH77623.1	46	20505	3	3	1	1	0.23	hypothetical protein PSYAP_13230 [Pseudomonas syringae pv. aptata str. DSM 50252]
EGH28152.1	29	15086	1	1	1	1	0.32	hypothetical protein PSYJA_03724 [Pseudomonas syringae pv. japonica str. M301072]
gi|330941421	108	26243	2	2	1	1	0.17	hypothetical protein PSYPI_18316 [Pseudomonas syringae pv. pisi str. 1704B]
gi|330941421	94	26243	2	2	1	1	0.17	hypothetical protein PSYPI_18316 [Pseudomonas syringae pv. pisi str. 1704B]
gi|66044206	82	19101	1	1	1	1	0.24	hypothetical protein Psyr_0953 [Pseudomonas syringae pv. syringae B728a]
gi|686532514	66	45828	1	1	1	1	0.10	hypothetical protein R50912_26645 [Paenibacillus sp. FSL R5-0912]
gi|28262112	59	47386	1	1	1	1	0.09	hypothetical protein rsib_orf372 [Rickettsia sibirica 246]
OJG81069.1	292	15934	20	20	1	1	0.30	hypothetical protein RV10_GL004068 [Enterococcus pallens]
SDE11803.1	56	40541	3	3	1	1	0.11	hypothetical protein SAMN04487777_10724 [Bacillus aryabhattai B8W22]
gi|260861737	56	13888	1	1	1	1	0.35	hypothetical protein SELSPUOL_02402 [Selenomonas sputigena ATCC 35185]
gi|649934835	88	25994	2	2	1	1	0.17	hypothetical protein SFRA_27880 [Streptomyces fradiae]
gi|298292631	47	23853	1	1	1	1	0.19	hypothetical protein Snov_2657 [Starkeya novella DSM 506]
gi|575530528	61	16804	1	1	1	1	0.28	hypothetical protein SPFCAV_04537 [Salmonella enterica subsp. enterica serovar Gallinarum/pullorum str. FCAV198]
gi|170078492	49	23833	1	1	1	1	0.19	hypothetical protein SYNPCC7002_A1886 [Synechococcus sp. PCC 7002]
gi|15643991	49	46515	1	1	1	1	0.09	hypothetical protein TM1235 [Thermotoga maritima MSB8]
gi|333995827	41	29014	1	1	1	1	0.16	hypothetical protein TREAZ_3007 [Treponema azotonutricium ZAS-9]
gi|583001507	70	26702	1	1	1	1	0.17	hypothetical protein UO65_3614 [Actinokineospora sp. EG49]
gi|156975100	43	7761	1	1	1	1	0.68	hypothetical protein VIBHAR_02826 [Vibrio campbellii ATCC BAA-1116]
KJR96751.1	121	8229	4	4	1	1	0.64	hypothetical protein VR65_27275 [Desulfobulbaceae bacterium BRH_c16a]
gi|563171566	73	26301	2	2	1	1	0.17	hypothetical protein X737_40015 [Mesorhizobium sp. L48C026A00]
gi|671558424	41	96921	1	1	1	1	0.04	hypothetical protein, partial [Bacillus sp. MB2021]
gi|665892028	357	20693	9	9	5	5	2.35	hypothetical protein, partial [Curtobacterium flaccumfaciens]
gi|665892028	125	20693	2	2	2	2	0.50	hypothetical protein, partial [Curtobacterium flaccumfaciens]
gi|665894109	299	24840	8	8	5	5	1.32	hypothetical protein, partial [Curtobacterium sp. B18]
gi|551287655	138	39983	8	8	6	6	0.88	hypothetical protein, partial [Curtobacterium sp. B18]
gi|665894102	163	47872	4	4	4	4	0.42	hypothetical protein, partial [Curtobacterium sp. B18]
gi|665894497	122	99888	3	3	3	3	0.14	hypothetical protein, partial [Curtobacterium sp. B18]
gi|551286821	53	18628	1	1	1	1	0.25	hypothetical protein, partial [Curtobacterium sp. B18]
gi|665906849	111	17328	2	2	2	2	0.61	hypothetical protein, partial [Curtobacterium sp. B8]
gi|551283022	75	50437	2	2	2	2	0.18	hypothetical protein, partial [Curtobacterium sp. B8]
gi|665906720	142	40599	3	3	2	2	0.23	hypothetical protein, partial [Curtobacterium sp. B8]
gi|551282479	74	15607	1	1	1	1	0.30	hypothetical protein, partial [Curtobacterium sp. B8]
gi|496573618	62	74494	1	1	1	1	0.06	hypothetical protein, partial [Erysipelotrichaceae bacterium 3_1_53]
gi|446219345	93	10887	5	5	3	3	2.09	hypothetical protein, partial [Escherichia coli]
WP_061092274.1	65	22178	5	5	1	1	0.21	hypothetical protein, partial [Escherichia coli]
gi|703191728	62	56880	2	2	1	1	0.08	hypothetical protein, partial [Glaciibacter superstes]
gi|736332858	246	11562	18	18	1	1	0.43	hypothetical protein, partial [Herbaspirillum rubrisubalbicans]
gi|702603486	58	18511	1	1	1	1	0.25	hypothetical protein, partial [Kitasatospora phosalacinea]
gi|494953165	64	7572	1	1	1	1	0.71	hypothetical protein, partial [Novosphingobium sp. AP12]
gi|544800109	436	42965	15	15	4	4	0.48	hypothetical protein, partial [Pseudomonas alcaligenes]
gi|545074511	53	16330	1	1	1	1	0.29	hypothetical protein, partial [Pseudomonas sp. EGD-AK9]
gi|518117035	58	17223	1	1	1	1	0.27	hypothetical protein, partial [Rhodococcus sp. R04]
gi|516942990	109	31678	2	2	2	2	0.30	hypothetical protein, partial [Thioalkalivibrio sp. AKL8]
gi|489378068	83	20884	1	1	1	1	0.22	hypoxanthine phosphoribosyltransferase [Pseudomonas stutzeri]
gi|489380151	38	27327	1	1	1	1	0.17	imidazole glycerol phosphate synthase [Pseudomonas stutzeri]
gi|146309269	64	23725	1	1	1	1	0.19	imidazole glycerol phosphate synthase subunit HisH [Pseudomonas mendocina ymp]
gi|665894960	239	27384	7	7	3	3	0.58	indole-3-glycerol phosphate synthase [Curtobacterium sp. B18]
gi|146281141	57	30489	1	1	1	1	0.15	indole-3-glycerol-phosphate synthase [Pseudomonas stutzeri A1501]
gi|489383501	93	30324	2	2	2	2	0.32	indole-3-glycerol-phosphate synthase [Pseudomonas stutzeri]
gi|126627454	56	131528	1	1	1	1	0.03	indolepyruvate ferredoxin oxidoreductase [Marinobacter sp. ELB17]
SFH34160.1	55	27328	1	1	1	1	0.17	inhibitor of KinA [Bacillus megaterium]
gi|494177548	57	22359	1	1	1	1	0.21	inner membrane lipoprotein YiaD [Enhydrobacter aerosaccus]
gi|654844974	50	32576	1	1	1	1	0.14	inorganic polyphosphate kinase [Olivibacter sitiensis]
gi|502034555	50	32509	1	1	1	1	0.14	inorganic polyphosphate/ATP-NAD kinase [Azotobacter vinelandii]
gi|653269092	147	18234	5	5	3	3	0.98	inorganic pyrophosphatase [Curtobacterium sp. UNCCL17]
gi|489376344	70	19545	2	2	1	1	0.24	inorganic pyrophosphatase [Pseudomonas stutzeri]
gi|516497030	67	39438	2	2	1	1	0.11	inosine 5'-monophosphate dehydrogenase [Curtobacterium flaccumfaciens]
gi|493642177	112	39863	1	1	1	1	0.11	inosine 5'-monophosphate dehydrogenase [Kineosphaera limosa]
gi|504666356	93	51781	2	2	2	2	0.18	inosine 5'-monophosphate dehydrogenase [Pseudomonas stutzeri]
gi|653268737	99	53150	1	1	1	1	0.08	inosine-5-monophosphate dehydrogenase [Curtobacterium sp. UNCCL17]
gi|653577042	158	51674	6	6	4	4	0.50	inosine-5-monophosphate dehydrogenase [Pseudomonas sp. RL]
gi|640286232	44	51790	1	1	1	1	0.08	inosine-5-monophosphate dehydrogenase [Thiomicrospira kuenenii]
gi|325168867	68	28803	2	2	1	1	0.16	inositol monophosphatase [Agrobacterium sp. H13-3]
gi|489555098	85	29671	2	2	1	1	0.15	inositol monophosphatase [Pseudomonas pseudoalcaligenes]
gi|489381603	79	29528	2	2	2	2	0.33	inositol monophosphatase [Pseudomonas stutzeri]
gi|489381603	47	29528	2	2	2	2	0.33	inositol monophosphatase [Pseudomonas stutzeri]
gi|226946082	53	29097	2	2	2	2	0.33	Inositol-1-monophosphatase [Azotobacter vinelandii DJ]
gi|497301658	203	47848	2	2	1	1	0.09	Insulin-cleaving metalloproteinase outer membrane protein [Pseudomonas sp. M1]
gi|489379890	68	9626	1	1	1	1	0.53	integration host factor [Pseudomonas stutzeri]
gi|15597934	97	11464	2	2	2	2	1.05	integration host factor subunit alpha [Pseudomonas aeruginosa PAO1]
gi|491532373	93	27720	1	1	1	1	0.16	iron ABC transporter ATP-binding protein [Corynebacterium glucuronolyticum]
gi|146284378	46	36484	2	2	2	2	0.26	iron ABC transporter periplasmic iron-binding protein [Pseudomonas stutzeri A1501]
KPZ04474.1	1582	38401	26	26	2	2	0.25	Iron ABC transporter periplasmic iron-binding protein [Pseudomonas syringae pv. aptata]
gi|515154415	143	36733	3	3	2	2	0.26	iron ABC transporter substrate-binding protein [Pseudomonas fragi]
OZB21055.1	575	31722	22	22	4	4	0.70	iron ABC transporter substrate-binding protein [Pseudomonas sp. 34-62-33]
gi|500264185	611	36484	15	15	4	4	0.78	iron ABC transporter substrate-binding protein [Pseudomonas stutzeri]
gi|500264185	279	36484	7	7	5	5	0.78	iron ABC transporter substrate-binding protein [Pseudomonas stutzeri]
gi|640581308	68	36919	1	1	1	1	0.12	iron ABC transporter substrate-binding protein [Shewanella algae]
gi|503558929	41	10582	1	1	1	1	0.47	iron transporter [Pseudomonas fulva]
RMT51739.1	896	16617	29	29	2	2	0.65	Iron-dependent superoxide dismutase [Pseudomonas syringae pv. solidagae]
RMT51739.1	122	16617	4	4	1	1	0.28	Iron-dependent superoxide dismutase [Pseudomonas syringae pv. solidagae]
gi|489388047	56	47612	1	1	1	1	0.09	iron-regulated protein A [Pseudomonas stutzeri]
gi|146283373	85	20162	1	1	1	1	0.23	iron-sulfur cluster assembly transcription factor IscR [Pseudomonas stutzeri A1501]
gi|521081695	64	21523	1	1	1	1	0.21	iron-sulfur protein [Microbulbifer variabilis]
gi|489374433	54	20967	1	1	1	1	0.22	iron-sulfur protein [Pseudomonas stutzeri]
gi|505089822	83	21181	2	2	1	1	0.22	IscR-regulated protein YhgI [Pseudomonas stutzeri]
gi|490303232	50	4464	1	1	1	1	1.41	isochorismatase [Burkholderia mallei]
gi|489377904	54	20228	1	1	1	1	0.23	isochorismatase superfamily hydrolase [Pseudomonas stutzeri]
gi|489377904	60	20228	1	1	1	1	0.23	isochorismatase superfamily hydrolase [Pseudomonas stutzeri]
gi|517546384	74	64877	2	2	2	2	0.14	isocitrate dehydrogenase [Arhodomonas aquaeolei]
gi|21396513	86	80603	1	1	1	1	0.05	isocitrate dehydrogenase [Chlorobium limicola]
gi|516499445	368	79624	11	11	5	5	0.30	isocitrate dehydrogenase [Curtobacterium flaccumfaciens]
gi|496216993	176	45704	5	5	3	3	0.32	isocitrate dehydrogenase [Ectothiorhodospira sp. PHS-1]
gi|654925219	77	81152	2	2	2	2	0.11	isocitrate dehydrogenase [Leeuwenhoekiella sp. Hel_I_48]
gi|489732600	103	45938	4	4	4	4	0.44	isocitrate dehydrogenase [Legionella longbeachae]
gi|494431295	87	47311	2	2	2	2	0.19	isocitrate dehydrogenase [marine gamma proteobacterium HTCC2143]
gi|494431295	97	47311	1	1	1	1	0.09	isocitrate dehydrogenase [marine gamma proteobacterium HTCC2143]
gi|494431295	40	47311	1	1	1	1	0.09	isocitrate dehydrogenase [marine gamma proteobacterium HTCC2143]
gi|498211555	98	79612	3	3	3	3	0.17	isocitrate dehydrogenase [Nesterenkonia sp. F]
gi|655453951	103	83356	3	3	2	2	0.11	isocitrate dehydrogenase [Proteobacteria bacterium JGI 0000113-L05]
gi|15597819	119	45686	3	3	3	3	0.32	isocitrate dehydrogenase [Pseudomonas aeruginosa PAO1]
gi|503480834	268	82044	7	7	6	6	0.36	isocitrate dehydrogenase [Pseudomonas mendocina]
gi|516086516	417	45472	18	18	10	10	2.03	isocitrate dehydrogenase [Pseudomonas nitroreducens]
gi|516086516	171	45472	7	7	6	6	0.74	isocitrate dehydrogenase [Pseudomonas nitroreducens]
gi|489344071	257	45802	12	12	6	6	1.08	isocitrate dehydrogenase [Pseudomonas putida]
gi|512734590	173	45645	7	7	6	6	0.74	isocitrate dehydrogenase [Pseudomonas resinovorans]
gi|495846207	462	82043	13	13	5	5	0.36	isocitrate dehydrogenase [Pseudomonas sp. Chol1]
gi|489388564	406	81856	13	13	4	4	0.23	isocitrate dehydrogenase [Pseudomonas stutzeri]
gi|489392294	298	81973	8	8	7	7	0.43	isocitrate dehydrogenase [Pseudomonas stutzeri]
gi|489388564	273	81856	7	7	6	6	0.36	isocitrate dehydrogenase [Pseudomonas stutzeri]
gi|489392296	147	45785	5	5	5	5	0.58	isocitrate dehydrogenase [Pseudomonas stutzeri]
gi|663201876	106	79006	3	3	3	3	0.17	isocitrate dehydrogenase [Streptomyces sp. NRRL S-350]
gi|498000135	71	51890	2	2	2	2	0.18	isocitrate dehydrogenase [Synechococcus sp. CB0205]
gi|494098227	84	45852	2	2	2	2	0.20	isocitrate dehydrogenase [Thiorhodococcus drewsii]
gi|494098227	75	45852	2	2	2	2	0.20	isocitrate dehydrogenase [Thiorhodococcus drewsii]
gi|488794508	58	45434	2	2	2	2	0.20	isocitrate dehydrogenase [Thiothrix nivea]
gi|654063044	251	45829	11	11	4	4	0.73	isocitrate dehydrogenase [Zooshikella ganghwensis]
gi|489333429	74	59267	3	3	3	3	0.24	isocitrate lyase [Pseudomonas mendocina]
gi|146282659	59	61085	1	1	1	1	0.07	isocitrate lyase [Pseudomonas stutzeri A1501]
gi|489384349	101	58997	4	4	4	4	0.33	isocitrate lyase [Pseudomonas stutzeri]
gi|489146181	44	117803	1	1	1	1	0.04	isoleucyl-tRNA synthetase [Amycolatopsis vancoresmycina]
gi|489379334	39	23508	1	1	1	1	0.19	isoprenoid biosynthesis protein [Pseudomonas stutzeri]
gi|489379334	82	23508	1	1	1	1	0.19	isoprenoid biosynthesis protein [Pseudomonas stutzeri]
gi|512737509	68	22925	2	2	1	1	0.20	isoprenoid biosynthesis protein ElbB [Pseudomonas resinovorans]
gi|512737509	109	22925	4	4	1	1	0.20	isoprenoid biosynthesis protein ElbB [Pseudomonas resinovorans]
KPK16889.1	92	44137	6	6	1	1	0.10	isovaleryl-CoA dehydrogenase [Myxococcales bacterium SG8_38]
KPK16889.1	82	44137	2	2	1	1	0.10	isovaleryl-CoA dehydrogenase [Myxococcales bacterium SG8_38]
gi|494647447	43	41981	1	1	1	1	0.11	isovaleryl-CoA dehydrogenase [Sphingomonas sp. S17]
WP_126190773.1	230	47367	10	10	2	2	0.20	keratin [Pseudomonas songnenensis]
gi|654787032	807	22634	19	19	1	1	0.20	keto-deoxy-phosphogluconate aldolase [Pseudomonas azotifigens]
gi|654787032	315	22634	5	5	1	1	0.20	keto-deoxy-phosphogluconate aldolase [Pseudomonas azotifigens]
gi|518171482	217	22768	7	7	3	3	0.73	ketohydroxyglutarate aldolase [Pseudomonas stutzeri]
gi|146308161	82	24130	1	1	1	1	0.19	keto-hydroxyglutarate-aldolase/keto-deoxy-phosphogluconate aldolase [Pseudomonas mendocina ymp]
gi|379064770	92	24056	1	1	1	1	0.19	keto-hydroxyglutarate-aldolase/keto-deoxy-phosphogluconate aldolase [Pseudomonas stutzeri ATCC 14405 = CCUG 16156]
gi|551270355	52	37360	1	1	1	1	0.12	ketol-acid reductoisomerase [Agromyces italicus]
gi|516500400	326	36876	7	7	4	4	0.58	ketol-acid reductoisomerase [Curtobacterium flaccumfaciens]
gi|653575255	262	36660	6	6	3	3	0.41	ketol-acid reductoisomerase [Pseudomonas sp. RL]
gi|653575255	261	36660	5	5	4	4	0.58	ketol-acid reductoisomerase [Pseudomonas sp. RL]
gi|503749753	359	36540	7	7	3	3	0.41	ketol-acid reductoisomerase [Pseudomonas stutzeri]
gi|503749753	345	36540	7	7	4	4	0.58	ketol-acid reductoisomerase [Pseudomonas stutzeri]
gi|549498148	45	42813	1	1	1	1	0.10	KfrA protein [Ralstonia pickettii]
gi|503749996	68	26224	1	1	1	1	0.17	laccase [Pseudomonas stutzeri]
gi|489395617	166	14470	5	5	2	2	0.77	large conductance mechanosensitive channel protein [Pseudomonas stutzeri]
gi|489374852	185	14529	2	2	1	1	0.33	large conductance mechanosensitive channel protein MscL [Pseudomonas stutzeri]
SBN64099.1	10679	23738	123	123	1	1	0.19	large subunit ribosomal protein L1 [Curtobacterium sp. 9128]
gi|739133983	128	39350	2	2	2	2	0.24	leucine ABC transporter substrate-binding protein [Pseudomonas pseudoalcaligenes]
gi|739159092	102	39959	2	2	2	2	0.23	leucine ABC transporter substrate-binding protein [Pseudomonas sp. 20_BN]
gi|739159092	95	39959	2	2	2	2	0.23	leucine ABC transporter substrate-binding protein [Pseudomonas sp. 20_BN]
gi|489392636	449	40014	10	10	5	5	0.69	leucine ABC transporter subunit substrate-binding protein LivK [Pseudomonas stutzeri]
gi|327471208	53	96779	1	1	1	1	0.04	leucine--tRNA ligase [Dialister micraerophilus DSM 19965]
WP_054765809.1	1524	51528	26	26	6	6	0.64	leucyl aminopeptidase [Brevundimonas sp. DS20]
OGN41029.1	1189	51297	27	27	5	5	0.51	leucyl aminopeptidase [Caulobacterales bacterium GWE1_67_11]
WP_116608062.1	57	52656	2	2	1	1	0.08	leucyl aminopeptidase [Rhodoferax sp. YR267]
gi|739157503	346	74902	6	6	3	3	0.18	ligand-gated channel protein [Pseudomonas sp. 20_BN]
gi|500256886	810	65624	15	15	7	7	0.57	ligand-gated channel protein [Pseudomonas stutzeri]
KPX01847.1	116	21204	3	3	1	1	0.22	Lipid A 3-O-deacylase [Pseudomonas syringae pv. cunninghamiae]
gi|327543060	61	63408	1	1	1	1	0.07	lipopolysaccharide biosynthesis protein [Rhodopirellula baltica WH47]
gi|573491492	40	25298	1	1	1	1	0.18	lipopolysaccharide transport system LptA/LptD domain protein [Veillonella sp. AS16]
gi|77460943	122	20897	4	4	2	2	0.49	lipoprotein [Pseudomonas fluorescens Pf0-1]
gi|739175391	59	19068	2	2	2	2	0.55	lipoprotein [Pseudomonas sp. BAY1663]
gi|397688523	56	22664	1	1	1	1	0.20	lipoprotein [Pseudomonas stutzeri DSM 10701]
gi|489394185	63	40178	2	2	1	1	0.11	lipoprotein [Pseudomonas stutzeri]
WP_003286525.1	94	22793	5	5	2	2	0.44	lipoprotein [Pseudomonas stutzeri]
gi|28871099	61	40506	1	1	1	1	0.11	lipoprotein [Pseudomonas syringae pv. tomato str. DC3000]
KJS25362.1	74	27806	1	1	1	1	0.16	lipoprotein, partial [Pseudomonas sp. BRH_c35]
[truncated: 1,535 more rows]

## Sheet: Ni(OEP)-BC
Accession	Score	Mass	Matches	Match(sig)	Sequences	Seq(sig)	emPAI	Description
gi|497458080	57	83150	1	1	1	1	0.05	(p)ppGpp synthetase [marine actinobacterium PHSC20C1]
gi|588309426	61	13710	2	2	2	2	0.82	1-(5-phosphoribosyl)-5-[(5- phosphoribosylamino)methylideneamino] imidazole-4-carboxamide isomerase [Pseudomonas sp. BAY1663]
gi|489389677	708	26442	18	18	3	3	0.61	1-(5-phosphoribosyl)-5-[(5-phosphoribosylamino)methylideneamino] imidazole-4-carboxamide isomerase [Pseudomonas stutzeri]
gi|489374213	96	13835	2	2	1	1	0.35	1-(5-phosphoribosyl)-5-[(5-phosphoribosylamino)methylideneamino] imidazole-4-carboxamide isomerase [Pseudomonas stutzeri]
gi|489389677	171	26442	3	3	2	2	0.37	1-(5-phosphoribosyl)-5-[(5-phosphoribosylamino)methylideneamino] imidazole-4-carboxamide isomerase [Pseudomonas stutzeri]
gi|489389677	174	26442	3	3	2	2	0.37	1-(5-phosphoribosyl)-5-[(5-phosphoribosylamino)methylideneamino] imidazole-4-carboxamide isomerase [Pseudomonas stutzeri]
gi|653268164	65	38446	1	1	1	1	0.12	1,2-oxophytodienoate reductase [Curtobacterium sp. UNCCL17]
gi|665906380	62	62434	1	1	1	1	0.07	1,4-alpha-glucan branching protein, partial [Curtobacterium sp. B8]
gi|472324292	102	34373	1	1	1	1	0.13	16S rRNA m(4)C1402 methyltransferase [Pseudomonas denitrificans ATCC 13867]
gi|397687909	74	15526	2	2	2	2	0.70	17 kDa surface antigen [Pseudomonas stutzeri DSM 10701]
gi|489388401	236	15385	5	5	2	2	0.71	17 kDa surface antigen [Pseudomonas stutzeri]
gi|489388401	179	15385	1	1	1	1	0.31	17 kDa surface antigen [Pseudomonas stutzeri]
gi|489388401	308	15385	4	4	2	2	0.71	17 kDa surface antigen [Pseudomonas stutzeri]
gi|489388401	125	15385	3	3	2	2	0.71	17 kDa surface antigen [Pseudomonas stutzeri]
gi|653266596	86	33364	3	3	2	2	0.29	2,3,4,5-tetrahydropyridine-2,6-carboxylate N-succinyltransferase [Curtobacterium sp. UNCCL17]
gi|237884928	39	27196	1	1	1	1	0.17	2,5-didehydrogluconate reductase [Micromonospora sp. ATCC 39149]
gi|551294669	59	30729	1	1	1	1	0.15	2,5-diketo-D-gluconic acid reductase [Frankia sp. Iso899]
gi|490119967	114	31153	2	2	1	1	0.31	2,5-diketo-D-gluconic acid reductase [Gordonia terrae]
gi|442900985	54	26775	1	1	1	1	0.17	23S rRNA (guanosine-2'-O-) -methyltransferase rlmB [Pseudomonas pseudoalcaligenes KF707]
gi|498069550	52	26743	1	1	1	1	0.17	23S rRNA (guanosine-2'-O-)-methyltransferase [Pseudoalteromonas rubra]
gi|495845160	46	36077	1	1	1	1	0.12	23S rRNA pseudouridine synthase D [Pseudomonas sp. Chol1]
gi|500747378	68	80465	1	1	1	1	0.05	2-alkenal reductase [Anaeromyxobacter sp. Fw109-5]
gi|15598823	58	16652	2	2	2	2	0.65	2-C-methyl-D-erythritol 2,4-cyclodiphosphate synthase [Pseudomonas aeruginosa PAO1]
gi|330896086	35	16685	1	1	1	1	0.28	2-C-methyl-D-erythritol 2,4-cyclodiphosphate synthase [Pseudomonas syringae pv. japonica str. M301072]
gi|446779237	31	30371	1	1	1	1	0.15	2-dehydro-3-deoxyphosphooctonate aldolase [Helicobacter pylori]
gi|654355522	189	31504	4	4	1	1	0.14	2-dehydro-3-deoxyphosphooctonate aldolase [Marinospirillum minutulum]
gi|654355522	117	31504	2	2	1	1	0.14	2-dehydro-3-deoxyphosphooctonate aldolase [Marinospirillum minutulum]
gi|738633272	174	30804	7	7	2	2	0.31	2-dehydro-3-deoxyphosphooctonate aldolase [Nitrincola lacisaponensis]
gi|495641816	121	31023	4	4	2	2	0.31	2-dehydro-3-deoxyphosphooctonate aldolase [Pseudomonas sp. M47T1]
gi|739587286	86	30898	4	4	2	2	0.31	2-dehydro-3-deoxyphosphooctonate aldolase [Shewanella sp. YQH10]
gi|489393387	68	30808	1	1	1	1	0.15	2-hydroxy-3-oxopropionate reductase [Pseudomonas stutzeri]
gi|653575698	127	61537	3	3	3	3	0.23	2-isopropylmalate synthase [Pseudomonas sp. RL]
gi|489377912	288	61740	6	6	2	2	0.15	2-isopropylmalate synthase [Pseudomonas stutzeri]
gi|489377912	226	61740	5	5	3	3	0.23	2-isopropylmalate synthase [Pseudomonas stutzeri]
gi|489377912	181	61740	3	3	2	2	0.15	2-isopropylmalate synthase [Pseudomonas stutzeri]
gi|489381639	130	61516	3	3	3	3	0.23	2-isopropylmalate synthase [Pseudomonas stutzeri]
gi|544786996	107	61519	2	2	2	2	0.15	2-isopropylmalate synthase [Pseudomonas stutzeri]
gi|490719317	59	23379	3	3	1	1	0.20	2-keto-3-deoxy-6-phosphogluconate aldolase [Marinobacter nanhaiticus]
gi|490719317	74	23379	1	1	1	1	0.20	2-keto-3-deoxy-6-phosphogluconate aldolase [Marinobacter nanhaiticus]
gi|490719317	67	23379	1	1	1	1	0.20	2-keto-3-deoxy-6-phosphogluconate aldolase [Marinobacter nanhaiticus]
gi|323357578	59	20661	2	2	1	1	0.22	2-keto-3-deoxy-6-phosphogluconate aldolase [Microbacterium testaceum StLB037]
gi|489382971	222	32027	10	10	2	2	0.30	2-methylisocitrate lyase [Pseudomonas stutzeri]
gi|489382971	122	32027	4	4	4	4	0.69	2-methylisocitrate lyase [Pseudomonas stutzeri]
gi|504664205	303	36524	9	9	1	1	0.12	2-nitropropane dioxygenase [Pseudomonas stutzeri]
gi|83595126	56	57505	1	1	1	1	0.08	2-octaprenylphenol hydroxylase [Rhodospirillum rubrum ATCC 11170]
gi|499710810	70	57505	1	1	1	1	0.08	2-octaprenylphenol hydroxylase [Rhodospirillum rubrum]
gi|499710810	61	57505	1	1	1	1	0.08	2-octaprenylphenol hydroxylase [Rhodospirillum rubrum]
PA1585	277	106382	4	4	1	1	0.04	2-oxoglutarate dehydrogenase (E1 subunit)
gi|655284535	150	106441	17	17	5	5	0.22	2-oxoglutarate dehydrogenase [Pseudomonas cremoricolorata]
gi|655208559	287	106707	6	6	5	5	0.22	2-oxoglutarate dehydrogenase [Pseudomonas resinovorans]
gi|739158513	419	106594	22	22	8	8	0.37	2-oxoglutarate dehydrogenase [Pseudomonas sp. 20_BN]
gi|739180110	308	106538	22	22	8	8	0.37	2-oxoglutarate dehydrogenase [Pseudomonas sp. BAY1663]
gi|695875992	176	106357	4	4	3	3	0.13	2-oxoglutarate dehydrogenase [Pseudomonas sp. HMP271]
gi|489378734	411	106402	5	5	3	3	0.13	2-oxoglutarate dehydrogenase E1 [Pseudomonas stutzeri]
gi|489381078	170	106174	3	3	2	2	0.08	2-oxoglutarate dehydrogenase E1 [Pseudomonas stutzeri]
gi|544785217	182	106504	4	4	4	4	0.17	2-oxoglutarate dehydrogenase E1 [Pseudomonas stutzeri]
gi|512734246	190	106717	4	4	3	3	0.13	2-oxoglutarate dehydrogenase E1 component [Pseudomonas resinovorans]
gi|498497077	403	106522	15	15	5	5	0.22	2-oxoglutarate dehydrogenase E1 component [Pseudomonas sp. HPB0071]
gi|676258293	293	105975	23	23	5	5	0.22	2-oxoglutarate dehydrogenase E1 component [Pseudomonas sp. StFLB209]
gi|499616967	71	38909	1	1	1	1	0.11	3,4-dihydroxy-2-butanone 4-phosphate synthase [Cupriavidus pinatubonensis]
gi|551345578	39	39873	2	2	2	2	0.23	3,4-dihydroxy-2-butanone 4-phosphate synthase [Pseudomonas caeni]
gi|489382473	115	39337	2	2	2	2	0.24	3,4-dihydroxy-2-butanone 4-phosphate synthase [Pseudomonas stutzeri]
gi|24981896	55	40289	1	1	1	1	0.11	3,4-dihydroxy-2-butanone 4-phosphate synthase/GTP cyclohydrolase II [Pseudomonas putida KT2440]
PA3162	105	61946	2	2	1	1	0.07	30S ribosomal protein S1
gi|516498802	751	53894	21	21	11	11	1.36	30S ribosomal protein S1 [Curtobacterium flaccumfaciens]
gi|696576036	376	52942	13	13	10	10	1.22	30S ribosomal protein S1 [Microbacterium profundi]
gi|491146229	62	62210	1	1	1	1	0.07	30S ribosomal protein S1 [Nitrococcus mobilis]
gi|497306793	170	62006	6	6	6	6	0.50	30S ribosomal protein S1 [Pseudomonas sp. M1]
gi|489375845	647	62070	30	30	6	6	0.50	30S ribosomal protein S1 [Pseudomonas stutzeri]
gi|489375845	302	62070	11	11	8	8	0.72	30S ribosomal protein S1 [Pseudomonas stutzeri]
gi|489375845	195	62070	6	6	6	6	0.50	30S ribosomal protein S1 [Pseudomonas stutzeri]
gi|516564169	430	61988	18	18	4	4	0.31	30S ribosomal protein S1 [Pseudomonas thermotolerans]
PA4264	98	11759	2	2	2	2	1.01	30S ribosomal protein S10
PA4264	67	11759	1	1	1	1	0.42	30S ribosomal protein S10
gi|117620866	88	14825	4	4	2	2	0.74	30S ribosomal protein S10 [Aeromonas hydrophila subsp. hydrophila ATCC 7966]
gi|15599460	126	11759	8	8	3	3	1.85	30S ribosomal protein S10 [Pseudomonas aeruginosa PAO1]
gi|489184304	446	10610	23	23	5	5	5.83	30S ribosomal protein S10 [Pseudomonas aeruginosa]
gi|489184304	143	10610	4	4	2	2	1.16	30S ribosomal protein S10 [Pseudomonas aeruginosa]
gi|498143269	116	11843	4	4	2	2	1.00	30S ribosomal protein S10 [Succinivibrionaceae bacterium WG-1]
PA4240	365	13735	8	8	4	4	3.47	30S ribosomal protein S11
PA4240	215	13735	4	4	4	4	2.31	30S ribosomal protein S11
PA4240	61	13735	1	1	1	1	0.35	30S ribosomal protein S11
gi|225621050	45	15044	1	1	1	1	0.32	30S ribosomal protein S11 [Brachyspira hyodysenteriae WA1]
gi|120553675	87	13749	2	2	2	2	0.82	30S ribosomal protein S11 [Marinobacter aquaeolei VT8]
PA4268	76	13962	2	2	2	2	0.80	30S ribosomal protein S12
gi|15599464	62	13928	1	1	1	1	0.35	30S ribosomal protein S12 [Pseudomonas aeruginosa PAO1]
gi|489544092	68	13356	6	6	3	3	1.53	30S ribosomal protein S13 [Pseudomonas pseudoalcaligenes]
gi|310941871	104	13272	1	1	1	1	0.36	30S ribosomal protein S13 [Pseudomonas straminea]
gi|28867876	105	13453	4	4	2	2	0.85	30S ribosomal protein S13 [Pseudomonas syringae pv. tomato str. DC3000]
gi|310941921	57	11529	1	1	1	1	0.43	30S ribosomal protein S14 [Pseudomonas putida]
PA4741	33	10109	1	1	1	1	0.50	30S ribosomal protein S15
gi|146283627	108	10125	3	3	1	1	0.50	30S ribosomal protein S15 [Pseudomonas stutzeri A1501]
PA3745	55	9199	1	1	1	1	0.55	30S ribosomal protein S16
PA3745	55	9199	1	1	1	1	0.55	30S ribosomal protein S16
gi|653267919	331	15157	7	7	4	4	1.97	30S ribosomal protein S16 [Curtobacterium sp. UNCCL17]
gi|15598940	50	9199	2	2	1	1	0.56	30S ribosomal protein S16 [Pseudomonas aeruginosa PAO1]
gi|516236834	45	9117	1	1	1	1	0.56	30S ribosomal protein S16 [Pseudomonas sp. 313]
gi|146281575	66	9195	2	2	1	1	0.56	30S ribosomal protein S16 [Pseudomonas stutzeri A1501]
gi|489380421	125	9128	4	4	2	2	1.44	30S ribosomal protein S16 [Pseudomonas stutzeri]
gi|489380421	114	9128	3	3	2	2	1.44	30S ribosomal protein S16 [Pseudomonas stutzeri]
gi|489380421	66	9128	1	1	1	1	0.56	30S ribosomal protein S16 [Pseudomonas stutzeri]
gi|226942787	63	10187	5	5	2	2	1.23	30S ribosomal protein S17 [Azotobacter vinelandii DJ]
gi|489375088	72	10215	2	2	1	1	0.49	30S ribosomal protein S17 [Pseudomonas stutzeri]
gi|489375088	77	10215	1	1	1	1	0.49	30S ribosomal protein S17 [Pseudomonas stutzeri]
gi|391880531	76	8204	1	1	1	1	0.64	30S ribosomal protein S18 [Parascardovia denticolens IPLA 20019]
gi|146283969	132	8956	5	5	2	2	1.47	30S ribosomal protein S18 [Pseudomonas stutzeri A1501]
PA4259	55	10351	1	1	1	1	0.48	30S ribosomal protein S19
gi|654378679	152	10499	6	6	3	3	2.20	30S ribosomal protein S19 [Marinobacterium jannaschii]
gi|146281174	123	10287	6	6	4	4	3.87	30S ribosomal protein S19 [Pseudomonas stutzeri A1501]
gi|516499800	534	33644	16	16	10	10	2.48	30S ribosomal protein S2 [Curtobacterium flaccumfaciens]
gi|654397531	165	27256	3	3	3	3	0.58	30S ribosomal protein S2 [Melitea salexigens]
gi|654397531	92	27256	1	1	1	1	0.17	30S ribosomal protein S2 [Melitea salexigens]
gi|504555248	40	34399	1	1	1	1	0.13	30S ribosomal protein S2 [Modestobacter marinus]
gi|737541211	79	28405	3	3	3	3	0.56	30S ribosomal protein S2 [Pseudohaliea rubra]
gi|653575532	108	26865	5	5	4	4	0.86	30S ribosomal protein S2 [Pseudomonas sp. RL]
gi|146281911	62	27295	3	3	3	3	0.58	30S ribosomal protein S2 [Pseudomonas stutzeri A1501]
gi|489379051	393	27307	25	25	4	4	0.85	30S ribosomal protein S2 [Pseudomonas stutzeri]
gi|489384087	70	27313	1	1	1	1	0.17	30S ribosomal protein S2 [Pseudomonas stutzeri]
PA4563	60	9911	1	1	1	1	0.51	30S ribosomal protein S20
gi|490555055	137	9934	3	3	1	1	0.51	30S ribosomal protein S20 [Pseudomonas pseudoalcaligenes]
gi|490555055	73	9934	1	1	1	1	0.51	30S ribosomal protein S20 [Pseudomonas pseudoalcaligenes]
PA0579	159	8537	3	3	2	2	1.58	30S ribosomal protein S21
PA4257	65	25822	1	1	1	1	0.18	30S ribosomal protein S3
PA4257	60	25822	1	1	1	1	0.18	30S ribosomal protein S3
gi|497985310	54	25355	1	1	1	1	0.18	30S ribosomal protein S3 [Candidatus Odyssella thessalonicensis]
gi|489375094	130	25729	5	5	4	4	0.91	30S ribosomal protein S3 [Pseudomonas stutzeri]
gi|499071974	107	29591	2	2	2	2	0.33	30S ribosomal protein S3 [Tetrasphaera elongata]
PA4239	34	23263	1	1	1	1	0.20	30S ribosomal protein S4
PA4239	823	23491	13	13	1	1	0.19	30S ribosomal protein S4
gi|551285387	276	23981	7	7	2	2	0.42	30S ribosomal protein S4 [Curtobacterium sp. B18]
gi|498284284	57	22302	1	1	1	1	0.21	30S ribosomal protein S4 [Diplorickettsia massiliensis]
gi|146281194	70	23394	2	2	2	2	0.43	30S ribosomal protein S4 [Pseudomonas stutzeri A1501]
gi|489375065	142	23396	2	2	2	2	0.43	30S ribosomal protein S4 [Pseudomonas stutzeri]
gi|516497073	433	29120	9	9	5	5	1.05	30S ribosomal protein S5 [Curtobacterium flaccumfaciens]
gi|146281187	173	17638	7	7	3	3	1.03	30S ribosomal protein S5 [Pseudomonas stutzeri A1501]
gi|505091184	575	17624	13	13	3	3	1.56	30S ribosomal protein S5 [Pseudomonas stutzeri]
gi|505091184	449	17624	8	8	3	3	2.24	30S ribosomal protein S5 [Pseudomonas stutzeri]
gi|505091184	104	17624	2	2	2	2	0.60	30S ribosomal protein S5 [Pseudomonas stutzeri]
PA4935	114	16155	3	3	3	3	1.15	30S ribosomal protein S6
PA4935	88	16212	1	1	1	1	0.29	30S ribosomal protein S6
gi|516499389	71	14034	2	2	2	2	0.80	30S ribosomal protein S6 [Curtobacterium flaccumfaciens]
gi|551286985	174	13533	5	5	4	4	2.38	30S ribosomal protein S6 [Curtobacterium sp. B18]
gi|146283970	162	16213	13	13	5	5	3.64	30S ribosomal protein S6 [Pseudomonas stutzeri A1501]
PA4267	69	17493	1	1	1	1	0.27	30S ribosomal protein S7
PA4267	63	17493	1	1	1	1	0.27	30S ribosomal protein S7
PA4267	167	17493	3	3	2	2	0.60	30S ribosomal protein S7
gi|494481547	162	17186	3	3	2	2	1.06	30S ribosomal protein S7 [Arthrobacter gangotriensis]
gi|494481547	81	17186	1	1	1	1	0.27	30S ribosomal protein S7 [Arthrobacter gangotriensis]
gi|737641677	61	17739	2	2	1	1	0.26	30S ribosomal protein S7 [Haloferula sp. BvORR071]
gi|447177107	79	18002	2	2	1	1	0.26	30S ribosomal protein S7 [Helicobacter pylori]
gi|447177107	97	18002	3	3	2	2	0.59	30S ribosomal protein S7 [Helicobacter pylori]
gi|655448457	57	16364	1	1	1	1	0.29	30S ribosomal protein S7 [Proteobacteria bacterium JGI 0000113-E04]
gi|544799705	1011	17611	38	38	4	4	1.56	30S ribosomal protein S7 [Pseudomonas alcaligenes]
gi|544799705	222	17611	5	5	4	4	1.56	30S ribosomal protein S7 [Pseudomonas alcaligenes]
gi|489386404	239	17622	10	10	5	5	3.10	30S ribosomal protein S7 [Pseudomonas stutzeri]
gi|15599445	86	14208	3	3	2	2	0.79	30S ribosomal protein S8 [Pseudomonas aeruginosa PAO1]
gi|338836244	76	11109	2	2	2	2	1.09	30S ribosomal protein S8 [Pseudomonas putida S16]
gi|496014912	74	14711	1	1	1	1	0.32	30S ribosomal protein S9 [Alcanivorax pacificus]
gi|516497056	207	17357	5	5	5	5	2.31	30S ribosomal protein S9 [Curtobacterium flaccumfaciens]
gi|494530603	101	20559	1	1	1	1	0.22	30S ribosomal protein S9 [Gordonia effusa]
gi|489380610	153	14560	5	5	2	2	0.77	30S ribosomal protein S9 [Pseudomonas stutzeri]
gi|489380610	42	14560	1	1	1	1	0.33	30S ribosomal protein S9 [Pseudomonas stutzeri]
gi|489380610	60	14560	3	3	2	2	0.77	30S ribosomal protein S9 [Pseudomonas stutzeri]
gi|499565953	38	39122	1	1	1	1	0.11	3-dehydroquinate synthase [Bacillus clausii]
gi|737841297	51	38350	1	1	1	1	0.12	3-dehydroquinate synthase [Curtobacterium sp. UNCCL17]
gi|516499505	68	20699	1	1	1	1	0.22	3-hexulose-6-phosphate synthase [Curtobacterium flaccumfaciens]
gi|489258035	54	30459	2	2	1	1	0.32	3-hydroxyacyl-CoA dehydrogenase [Brevundimonas diminuta]
gi|551287954	37	75379	1	1	1	1	0.06	3-hydroxyacyl-CoA dehydrogenase [Curtobacterium sp. B18]
gi|586618517	49	10098	1	1	1	1	0.50	3-hydroxyadipyl-CoA dehydrogenase [Methylibium sp. T29]
gi|15596807	55	18873	1	1	1	1	0.25	3-hydroxydecanoyl-ACP dehydratase [Pseudomonas aeruginosa PAO1]
gi|496240586	57	30579	1	1	1	1	0.15	3-hydroxyisobutyrate dehydrogenase [Pseudogulbenkiania ferrooxidans]
gi|695876004	297	30705	19	19	3	3	0.51	3-hydroxyisobutyrate dehydrogenase [Pseudomonas sp. HMP271]
gi|146282287	76	28773	1	1	1	1	0.16	3-hydroxyisobutyrate dehydrogenase [Pseudomonas stutzeri A1501]
gi|489381060	47	30612	1	1	1	1	0.15	3-hydroxyisobutyrate dehydrogenase [Pseudomonas stutzeri]
PA3120	96	24110	2	2	1	1	0.19	3-isopropylmalate dehydratase small subunit
gi|489381114	276	38875	17	17	4	4	0.54	3-isopropylmalate dehydrogenase [Pseudomonas stutzeri]
gi|489381114	123	38875	5	5	4	4	0.54	3-isopropylmalate dehydrogenase [Pseudomonas stutzeri]
gi|739179248	216	25726	3	3	3	3	0.63	3-ketoacyl-ACP reductase [Pseudomonas sp. BAY1663]
gi|739179248	213	25726	4	4	3	3	0.91	3-ketoacyl-ACP reductase [Pseudomonas sp. BAY1663]
gi|498174768	75	25865	3	3	2	2	0.38	3-ketoacyl-ACP reductase [Pseudomonas sp. S9]
gi|518170535	164	26951	9	9	4	4	0.86	3-ketoacyl-ACP reductase [Pseudomonas stutzeri]
gi|489377511	68	26827	1	1	1	1	0.17	3-ketoacyl-ACP reductase [Pseudomonas stutzeri]
gi|489381857	68	26750	2	2	2	2	0.37	3-ketoacyl-ACP reductase [Pseudomonas stutzeri]
gi|500263353	54	26860	2	2	2	2	0.37	3-ketoacyl-ACP reductase [Pseudomonas stutzeri]
gi|546176874	39	45584	1	1	1	1	0.10	3-methyl-2-oxobutanoate dehydrogenase [Halomonas sp. BJGMM-B45]
gi|17981894	62	31812	1	1	1	1	0.14	3-oxoacyl-(acyl-carrier protein) reductase [Brucella melitensis bv. 1 str. 16M]
gi|547518564	64	25788	1	1	1	1	0.18	3-oxoacyl-[acyl-carrier-protein] reductase [Dialister sp. CAG:486]
gi|547466170	56	44136	1	1	1	1	0.10	3-oxoacyl-[acyl-carrier-protein] synthase 2 [Roseburia sp. CAG:197]
gi|333900915	81	25833	2	2	2	2	0.38	3-oxoacyl-ACP reductase [Pseudomonas fulva 12-X]
gi|333901724	66	27305	1	1	1	1	0.17	3-oxoacyl-ACP reductase [Pseudomonas fulva 12-X]
gi|15602204	60	42786	1	1	1	1	0.10	3-oxoacyl-ACP synthase [Pasteurella multocida subsp. multocida str. Pm70]
gi|489378712	461	43379	11	11	2	2	0.21	3-oxoacyl-ACP synthase [Pseudomonas stutzeri]
gi|504666094	354	43302	6	6	2	2	0.21	3-oxoacyl-ACP synthase [Pseudomonas stutzeri]
gi|489380875	56	43531	1	1	1	1	0.10	3-oxoacyl-ACP synthase [Pseudomonas stutzeri]
gi|504666094	54	43302	1	1	1	1	0.10	3-oxoacyl-ACP synthase [Pseudomonas stutzeri]
gi|516500405	210	55292	9	9	6	6	0.58	3-phosphoglycerate dehydrogenase [Curtobacterium flaccumfaciens]
gi|504667273	370	44443	26	26	6	6	0.77	3-phosphoglycerate dehydrogenase [Pseudomonas stutzeri]
gi|685898312	155	79623	6	6	2	2	0.11	3-phosphoshikimate 1-carboxyvinyltransferase [Pseudomonas aeruginosa]
gi|126168057	44	79441	1	1	1	1	0.05	3-phosphoshikimate 1-carboxyvinyltransferase prephenate dehydrogenase [Pseudomonas aeruginosa C3719]
gi|495843669	415	45596	15	15	6	6	0.74	4-aminobutyrate aminotransferase [Pseudomonas sp. Chol1]
gi|495843669	66	45596	2	2	2	2	0.20	4-aminobutyrate aminotransferase [Pseudomonas sp. Chol1]
gi|489376816	144	45527	2	2	2	2	0.20	4-aminobutyrate aminotransferase [Pseudomonas stutzeri]
gi|502029147	206	28024	6	6	3	3	0.57	4-hydroxy-2-oxovalerate aldolase [Azotobacter vinelandii]
gi|502029147	86	28024	1	1	1	1	0.16	4-hydroxy-2-oxovalerate aldolase [Azotobacter vinelandii]
gi|152985733	77	27871	1	1	1	1	0.16	4-hydroxy-2-oxovalerate aldolase [Pseudomonas aeruginosa PA7]
gi|501023189	84	27871	1	1	1	1	0.16	4-hydroxy-2-oxovalerate aldolase [Pseudomonas aeruginosa]
gi|737928406	72	48863	1	1	1	1	0.09	4-hydroxybenzoate transporter [Kluyvera ascorbata]
gi|655151681	61	53160	1	1	1	1	0.08	4-hydroxyphenylacetate 3-hydroxylase, partial [Paenibacillus pasadenensis]
gi|489383972	77	35527	1	1	1	1	0.13	4-hydroxythreonine-4-phosphate dehydrogenase [Pseudomonas stutzeri]
gi|489383972	78	35527	1	1	1	1	0.13	4-hydroxythreonine-4-phosphate dehydrogenase [Pseudomonas stutzeri]
gi|330881717	81	30169	2	2	1	1	0.15	4-hydroxythreonine-4-phosphate dehydrogenase [Pseudomonas syringae pv. glycinea str. race 4]
gi|330881717	53	30169	1	1	1	1	0.15	4-hydroxythreonine-4-phosphate dehydrogenase [Pseudomonas syringae pv. glycinea str. race 4]
gi|500509598	53	34813	2	2	1	1	0.13	4-hydroxythreonine-4-phosphate dehydrogenase [Sphingomonas wittichii]
gi|500509598	51	34813	1	1	1	1	0.13	4-hydroxythreonine-4-phosphate dehydrogenase [Sphingomonas wittichii]
gi|490119031	96	15315	3	3	1	1	0.31	4'-phosphopantetheinyl transferase [Gordonia terrae]
gi|17544810	52	30889	1	1	1	1	0.15	5,10-methylenetetrahydrofolate reductase [Ralstonia solanacearum GMI1000]
PA4273	97	24219	2	2	2	2	0.41	50S ribosomal protein L1
PA4273	107	24219	2	2	2	2	0.41	50S ribosomal protein L1
gi|551286357	516	23714	12	12	5	5	1.41	50S ribosomal protein L1 [Curtobacterium sp. B18]
gi|654785169	288	24156	10	10	5	5	1.37	50S ribosomal protein L1 [Pseudomonas azotifigens]
gi|77461310	219	24193	11	11	6	6	2.35	50S ribosomal protein L1 [Pseudomonas fluorescens Pf0-1]
gi|499655441	624	24193	19	19	4	4	0.99	50S ribosomal protein L1 [Pseudomonas fluorescens]
gi|499655441	182	24193	3	3	3	3	0.68	50S ribosomal protein L1 [Pseudomonas fluorescens]
gi|146308933	124	23957	6	6	4	4	1.01	50S ribosomal protein L1 [Pseudomonas mendocina ymp]
gi|490507402	790	23957	25	25	4	4	1.01	50S ribosomal protein L1 [Pseudomonas mendocina]
gi|490507402	131	23957	4	4	4	4	1.01	50S ribosomal protein L1 [Pseudomonas mendocina]
gi|512616235	153	24304	8	8	5	5	1.80	50S ribosomal protein L1 [Pseudomonas resinovorans NBRC 106553]
gi|497302904	155	24258	4	4	4	4	0.99	50S ribosomal protein L1 [Pseudomonas sp. M1]
gi|489386397	737	24184	26	26	4	4	0.99	50S ribosomal protein L1 [Pseudomonas stutzeri]
gi|489386397	230	24184	7	7	5	5	1.82	50S ribosomal protein L1 [Pseudomonas stutzeri]
gi|489386397	105	24184	3	3	3	3	0.68	50S ribosomal protein L1 [Pseudomonas stutzeri]
gi|489386397	189	24184	9	9	5	5	1.82	50S ribosomal protein L1 [Pseudomonas stutzeri]
PA4272	286	17623	8	8	1	1	0.26	50S ribosomal protein L10
gi|551287249	126	18119	3	3	3	3	0.99	50S ribosomal protein L10 [Curtobacterium sp. B18]
gi|502980061	59	17791	1	1	1	1	0.26	50S ribosomal protein L10 [Hyphomicrobium denitrificans]
gi|15599468	84	17623	3	3	2	2	0.60	50S ribosomal protein L10 [Pseudomonas aeruginosa PAO1]
gi|494284138	286	17532	10	10	3	3	1.03	50S ribosomal protein L10 [Pseudomonas psychrotolerans]
gi|489384781	288	17623	9	9	2	2	0.60	50S ribosomal protein L10 [Pseudomonas]
gi|55736601	67	20837	1	1	1	1	0.22	50S ribosomal protein L10 [Streptococcus thermophilus LMG 18311]
gi|551286356	151	15085	3	3	3	3	1.28	50S ribosomal protein L11 [Curtobacterium sp. B18]
gi|654785168	219	14993	4	4	2	2	0.74	50S ribosomal protein L11 [Pseudomonas azotifigens]
gi|146308934	87	14948	3	3	2	2	0.74	50S ribosomal protein L11 [Pseudomonas mendocina ymp]
gi|653577416	153	14918	5	5	2	2	0.74	50S ribosomal protein L11 [Pseudomonas sp. RL]
gi|544786901	100	14960	2	2	2	2	0.74	50S ribosomal protein L11 [Pseudomonas stutzeri]
PA4433	152	16018	2	2	1	1	0.30	50S ribosomal protein L13
gi|551286867	216	16370	6	6	3	3	1.14	50S ribosomal protein L13 [Curtobacterium sp. B18]
gi|551286867	49	16370	2	2	2	2	0.66	50S ribosomal protein L13 [Curtobacterium sp. B18]
gi|126630636	78	7734	1	1	1	1	0.68	50S ribosomal protein L13 [Marinobacter sp. ELB17]
gi|489270451	101	15844	9	9	3	3	1.19	50S ribosomal protein L13 [Pseudomonas fluorescens]
gi|146305936	132	15890	7	7	5	5	2.69	50S ribosomal protein L13 [Pseudomonas mendocina ymp]
gi|489543807	108	15969	8	8	5	5	2.65	50S ribosomal protein L13 [Pseudomonas pseudoalcaligenes]
gi|493759886	63	16059	5	5	1	1	0.29	50S ribosomal protein L13 [Serratia symbiotica]
gi|490788329	98	13511	3	3	1	1	0.84	50S ribosomal protein L14 [Acinetobacter bohemicus]
gi|515791206	62	13392	2	2	2	2	0.85	50S ribosomal protein L14 [Moritella dasanensis]
gi|15599449	66	13449	4	4	4	4	2.41	50S ribosomal protein L14 [Pseudomonas aeruginosa PAO1]
gi|330879379	109	13461	2	2	1	1	0.36	50S ribosomal protein L14 [Pseudomonas syringae pv. glycinea str. race 4]
gi|516497071	75	16555	2	2	2	2	0.65	50S ribosomal protein L15 [Curtobacterium flaccumfaciens]
gi|653268760	200	16585	9	9	5	5	2.50	50S ribosomal protein L15 [Curtobacterium sp. UNCCL17]
gi|505288232	71	15065	1	1	1	1	0.32	50S ribosomal protein L15 [Pseudomonas denitrificans]
gi|146281189	78	15133	2	2	2	2	0.73	50S ribosomal protein L15 [Pseudomonas stutzeri A1501]
gi|489375073	148	15133	2	2	1	1	0.32	50S ribosomal protein L15 [Pseudomonas stutzeri]
gi|647349123	58	15580	5	1	2	1	0.31	50S ribosomal protein L15 [Thioalkalivibrio sp. HK1]
PA4256	71	15392	1	1	1	1	0.31	50S ribosomal protein L16
gi|651480430	111	16705	4	4	2	2	0.65	50S ribosomal protein L16 [Arthrobacter sp. Br18]
gi|15599452	122	15392	4	4	3	3	1.24	50S ribosomal protein L16 [Pseudomonas aeruginosa PAO1]
gi|489544064	313	15330	14	14	3	3	1.25	50S ribosomal protein L16 [Pseudomonas pseudoalcaligenes]
PA4237	66	14552	1	1	1	1	0.33	50S ribosomal protein L17
PA4237	149	14552	3	3	1	1	0.33	50S ribosomal protein L17
gi|494075835	357	14876	11	11	2	2	1.30	50S ribosomal protein L17 [Bermanella marisrubri]
gi|494075835	120	14876	3	3	2	2	1.30	50S ribosomal protein L17 [Bermanella marisrubri]
gi|516497062	538	20115	10	10	3	3	0.86	50S ribosomal protein L17 [Curtobacterium flaccumfaciens]
gi|516497062	56	20115	1	1	1	1	0.23	50S ribosomal protein L17 [Curtobacterium flaccumfaciens]
gi|15599433	92	14541	3	3	2	2	0.77	50S ribosomal protein L17 [Pseudomonas aeruginosa PAO1]
PA4247	36	12654	1	1	1	1	0.38	50S ribosomal protein L18
PA4247	153	12711	3	3	2	2	0.90	50S ribosomal protein L18
PA4247	110	12711	2	2	2	2	0.90	50S ribosomal protein L18
PA4247	55	12711	1	1	1	1	0.38	50S ribosomal protein L18
gi|665891835	167	13233	4	4	3	3	1.55	50S ribosomal protein L18 [Curtobacterium flaccumfaciens]
gi|497100452	63	12600	1	1	1	1	0.38	50S ribosomal protein L18 [gamma proteobacterium HIMB55]
gi|516403983	80	13156	2	2	2	2	0.87	50S ribosomal protein L18 [Leucobacter salsicius]
gi|333898855	116	12626	3	3	3	3	1.65	50S ribosomal protein L18 [Pseudomonas fulva 12-X]
gi|588309635	173	12716	8	8	5	5	4.02	50S ribosomal protein L18 [Pseudomonas sp. BAY1663]
gi|653576870	259	12744	6	6	5	5	4.02	50S ribosomal protein L18 [Pseudomonas sp. RL]
gi|653576870	98	12744	2	2	2	2	0.91	50S ribosomal protein L18 [Pseudomonas sp. RL]
gi|489375078	359	12716	12	12	4	4	2.63	50S ribosomal protein L18 [Pseudomonas stutzeri]
PA3742	65	13024	1	1	1	1	0.37	50S ribosomal protein L19
PA3742	73	13024	1	1	1	1	0.37	50S ribosomal protein L19
gi|502035834	745	13016	18	18	4	4	3.89	50S ribosomal protein L19 [Azotobacter vinelandii]
gi|28971412	56	11409	1	1	1	1	0.43	50S ribosomal protein L19 [Bacillus megaterium]
gi|551266267	53	13132	1	1	1	1	0.37	50S ribosomal protein L19 [Glaciibacter superstes]
gi|26988198	44	13004	1	1	1	1	0.37	50S ribosomal protein L19 [Pseudomonas putida KT2440]
PA4260	295	29675	4	4	3	3	0.53	50S ribosomal protein L2
PA4260	195	29675	4	4	2	2	0.33	50S ribosomal protein L2
gi|551286239	165	30435	9	9	5	5	0.99	50S ribosomal protein L2 [Curtobacterium sp. B18]
gi|15599456	131	29653	6	6	5	5	1.03	50S ribosomal protein L2 [Pseudomonas aeruginosa PAO1]
gi|489184299	224	27667	6	6	4	4	0.83	50S ribosomal protein L2 [Pseudomonas aeruginosa]
gi|654784710	681	29638	35	35	7	7	1.69	50S ribosomal protein L2 [Pseudomonas azotifigens]
gi|330883050	71	11784	1	1	1	1	0.42	50S ribosomal protein L20 [Pseudomonas syringae pv. glycinea str. race 4]
gi|28869578	78	13306	3	3	3	3	1.53	50S ribosomal protein L20 [Pseudomonas syringae pv. tomato str. DC3000]
gi|551285266	68	11062	1	1	1	1	0.45	50S ribosomal protein L21 [Curtobacterium sp. B18]
gi|488793092	60	11551	1	1	1	1	0.43	50S ribosomal protein L21 [Microscilla marina]
gi|588312557	82	11520	4	4	4	4	3.15	50S ribosomal protein L21 [Pseudomonas sp. BAY1663]
gi|739174214	161	11520	9	9	3	3	1.91	50S ribosomal protein L21 [Pseudomonas sp. BAY1663]
gi|505093151	64	11659	1	1	1	1	0.42	50S ribosomal protein L21 [Thioflavicoccus mobilis]
PA4258	224	11904	5	5	2	2	1.00	50S ribosomal protein L22
PA4258	1326	11961	19	19	3	3	1.79	50S ribosomal protein L22
gi|516497085	212	14416	9	9	5	5	3.19	50S ribosomal protein L22 [Curtobacterium flaccumfaciens]
gi|15599454	179	11950	10	10	5	5	4.55	50S ribosomal protein L22 [Pseudomonas aeruginosa PAO1]
gi|330944850	438	11801	10	10	2	2	1.01	50S ribosomal protein L22 [Pseudomonas syringae pv. pisi str. 1704B]
gi|330944850	323	11801	6	6	3	3	1.85	50S ribosomal protein L22 [Pseudomonas syringae pv. pisi str. 1704B]
gi|330944850	147	11801	3	3	2	2	1.01	50S ribosomal protein L22 [Pseudomonas syringae pv. pisi str. 1704B]
gi|146281172	137	10913	6	6	2	2	1.12	50S ribosomal protein L23 [Pseudomonas stutzeri A1501]
gi|397688479	97	10933	5	5	3	3	2.09	50S ribosomal protein L23 [Pseudomonas stutzeri DSM 10701]
gi|739161563	163	11461	8	8	3	3	1.94	50S ribosomal protein L24 [Pseudomonas sp. 20_BN]
gi|739161563	262	11461	6	6	3	3	3.20	50S ribosomal protein L24 [Pseudomonas sp. 20_BN]
gi|739161563	66	11461	1	1	1	1	0.43	50S ribosomal protein L24 [Pseudomonas sp. 20_BN]
gi|489375085	303	11433	15	15	3	3	1.94	50S ribosomal protein L24 [Pseudomonas stutzeri]
gi|518169763	280	11405	5	5	4	4	3.20	50S ribosomal protein L24 [Pseudomonas stutzeri]
gi|518169763	92	11405	4	4	3	3	1.93	50S ribosomal protein L24 [Pseudomonas stutzeri]
gi|498496029	59	11416	1	1	1	1	0.43	50S ribosomal protein L24 [Pseudomonas]
gi|654785642	111	22430	2	2	1	1	0.20	50S ribosomal protein L25 [Pseudomonas azotifigens]
gi|518171589	661	22281	16	16	2	2	0.45	50S ribosomal protein L25 [Pseudomonas stutzeri]
gi|594028603	97	22234	5	5	2	2	0.46	50S ribosomal protein L25 [Pseudomonas stutzeri]
gi|489378090	56	22246	3	3	1	1	0.21	50S ribosomal protein L25 [Pseudomonas stutzeri]
gi|489378090	55	22246	1	1	1	1	0.21	50S ribosomal protein L25 [Pseudomonas stutzeri]
gi|503749697	289	22144	3	3	1	1	0.21	50S ribosomal protein L25 [Pseudomonas stutzeri]
gi|503749697	125	22144	2	2	1	1	0.21	50S ribosomal protein L25 [Pseudomonas stutzeri]
gi|518171589	290	22281	9	9	2	2	0.45	50S ribosomal protein L25 [Pseudomonas stutzeri]
gi|544786140	38	22293	1	1	1	1	0.21	50S ribosomal protein L25 [Pseudomonas stutzeri]
gi|663691050	194	9025	8	8	1	1	0.57	50S ribosomal protein L27 [Lechevalieria aerocolonigenes]
gi|488795385	333	9045	53	53	1	1	0.57	50S ribosomal protein L28 [Thiothrix nivea]
PA4255	77	7197	2	2	1	1	0.75	50S ribosomal protein L29
PA4255	83	7197	1	1	1	1	0.75	50S ribosomal protein L29
PA4255	149	7197	3	3	2	2	2.05	50S ribosomal protein L29
gi|120553660	64	7285	1	1	1	1	0.73	50S ribosomal protein L29 [Marinobacter aquaeolei VT8]
gi|146308915	343	7186	13	13	3	3	4.33	50S ribosomal protein L29 [Pseudomonas mendocina ymp]
gi|494255276	62	22093	1	1	1	1	0.21	50S ribosomal protein L3 [Alcanivorax sp. DG881]
gi|226942778	75	21549	2	2	1	1	0.21	50S ribosomal protein L3 [Azotobacter vinelandii DJ]
gi|488778266	97	23225	2	2	1	1	0.20	50S ribosomal protein L3 [Beggiatoa alba]
gi|736410209	238	22754	8	8	1	1	0.20	50S ribosomal protein L3 [Candidatus Contendobacter odensis]
gi|493733387	35	23936	1	1	1	1	0.19	50S ribosomal protein L3 [Candidatus Glomeribacter gigasporarum]
gi|516497090	473	23036	12	12	6	6	1.96	50S ribosomal protein L3 [Curtobacterium flaccumfaciens]
gi|516497090	136	23036	2	2	1	1	0.20	50S ribosomal protein L3 [Curtobacterium flaccumfaciens]
gi|505462763	68	22660	2	2	2	2	0.45	50S ribosomal protein L3 [Pseudomonas aeruginosa]
gi|146308923	52	22514	1	1	1	1	0.20	50S ribosomal protein L3 [Pseudomonas mendocina ymp]
gi|495846025	77	22670	2	2	2	2	0.45	50S ribosomal protein L3 [Pseudomonas sp. Chol1]
gi|545073601	307	22540	12	12	4	4	1.10	50S ribosomal protein L3 [Pseudomonas sp. EGD-AK9]
gi|653576855	142	22492	4	4	3	3	0.74	50S ribosomal protein L3 [Pseudomonas sp. RL]
gi|489382544	205	22684	10	10	4	4	1.09	50S ribosomal protein L3 [Pseudomonas stutzeri]
gi|665907189	69	6940	2	2	2	2	2.16	50S ribosomal protein L30 [Curtobacterium sp. B8]
[truncated: 4,070 more rows]

## Sheet: VO(OEP)-BC
Accession	Score	Mass	Matches	Match(sig)	Sequences	Seq(sig)	emPAI	Description
[truncated: 6,642 more rows]

[truncated: 2 more sheets: VO(MTPP)-BC, MBS-BC]
